# Supplementary material for: Analysis of Human and Mouse Reprogramming of Somatic Cells to Induced Pluripotent Stem Cells. What Is in the Plate?
Source: PLoS One. 2010 Sep 17;5(9):e12664. doi: 10.1371/journal.pone.0012664 (PMC2941458; doi:10.1371/journal.pone.0012664)
Supplement: File S1 — Paper list. List of papers reporting reprogramming experiments from human and mouse cells with their citation and summarized message. (0.10 MB XLS) [file pone.0012664.s014.xls]

## Sheet: Paper_list
Pubmed Id	Date of publication	Citation	Species	Main message	Message category
16904174	25-Aug-06	Takahashi, K., and Yamanaka, S. (2006). Induction of pluripotent stem cells from mouse embryonic and adult fibroblast cultures by defined factors. Cell 126, 663-676.	mouse	iPS generated with OSKM	iPS generation
17554336	19-Jul-07	Wernig, M., Meissner, A., Foreman, R., Brambrink, T., Ku, M., Hochedlinger, K., Bernstein, B.E., and Jaenisch, R. (2007). In vitro reprogramming of fibroblasts into a pluripotent ES-cell-like state. Nature 448, 318-324.	mouse	characterization of mouse iPS (DNA methylation, gene expression, chromatin state), generation of live late-term embryos when injected into tetraploid blastocysts	better functional equivalence between ES and iPS cells, mechanism / characterization of iPS
17554338	19-Jul-07	Okita, K., Ichisaka, T., and Yamanaka, S. (2007). Generation of germline-competent induced pluripotent stem cells. Nature 448, 313-317.	mouse	germline competent iPS	better functional equivalence between ES and iPS cells
17724450	01-Oct-07	Meissner, A., Wernig, M., and Jaenisch, R. (2007). Direct reprogramming of genetically unmodified fibroblasts into pluripotent stem cells. Nature biotechnology 25, 1177-1181.	mouse	iPS generated without selection based upon morphological criteria	protocol ameliorations (factors, starting cell type)
18029452	20-Nov-07	Yu, J., Vodyanik, M.A., Smuga-Otto, K., Antosiewicz-Bourget, J., Frane, J.L., Tian, S., Nie, J., Jonsdottir, G.A., Ruotti, V., Stewart, R., et al. (2007). Induced Pluripotent Stem Cell Lines Derived from Human Somatic Cells. Science.	human	iPS generated with OSNL	iPS generation
18035408	30-Nov-07	Takahashi, K., Tanabe, K., Ohnuki, M., Narita, M., Ichisaka, T., Tomoda, K., and Yamanaka, S. (2007). Induction of pluripotent stem cells from adult human fibroblasts by defined factors. Cell 131, 861-872.	human	iPS generated with OSKM	iPS generation
18059259	01-Jan-08	Nakagawa, M., Koyanagi, M., Tanabe, K., et al. (2008). Generation of induced pluripotent stem cells without Myc from mouse and human fibroblasts. Nature biotechnology 26, 101-106.	mouse, human	iPs generated without cMyc	protocol ameliorations (factors, starting cell type)
18063756	01-Dec-07	Hanna, J., Wernig, M., Markoulaki, S., Sun, C.-W., et al. (2007). Treatment of Sickle Cell Anemia Mouse Model with iPS Cells Generated from Autologous Skin. Science, 1152092.	mouse	Treatment of sickle cell anemia mouse model with iPS	patients' specific iPS
18157115	10-Jan-08	Park, I.H., Zhao, R., West, J.A., Yabuuchi, A., Huo, H., Ince, T.A., Lerou, P.H., Lensch, M.W., and Daley, G.Q. (2008). Reprogramming of human somatic cells to pluripotency with defined factors. Nature 451, 141-146.	human	Human iPS from fetal, neonatal and adult primary cells with 4 factors (OSKM)	protocol ameliorations (factors, starting cell type)
18276851	14-Feb-08	Aoi, T., Yae, K., Nakagawa, M., Ichisaka, T., Okita, K., Takahashi, K., Chiba, T., and Yamanaka, S. (2008). Generation of Pluripotent Stem Cells from Adult Mouse Liver and Stomach Cells. Science.	mouse	iPS from adult liver ad stomach cells	protocol ameliorations (factors, starting cell type)
18287077	26-Feb-08	Lowry, W.E., Richter, L., Yachechko, R., Pyle, A.D., Tchieu, J., Sridharan, R., Clark, A.T., and Plath, K. (2008). Generation of human induced pluripotent stem cells from dermal fibroblasts. PNAS 105, 2883-2888.	human	iPs from dermal fibroblasts	iPS generation
18371336	07-Jun-07	Maherali, N., Sridharan, R., et al. (2007). Directly reprogrammed fibroblasts show global epigenetic remodeling and widespread tissue contribution. Cell Stem Cell 1, 55-70.	mouse	Characterization of iPS epigenetic state (X inactivation, genome-wide profile of H3me3K4, H3me3K27)	mechanism / characterization of iPS
18371358	13-Sep-07	Blelloch, R., Venere, M., Yen, J., and Ramalho-Santos, M. (2007). Generation of induced pluripotent stem cells in the absence of drug selection. Cell Stem Cell 1, 245-247.	mouse	iPs without drug selection	protocol ameliorations (factors, starting cell type)
18371415	10-Jan-08	Wernig, M., Meissner, A., Cassady, J.P., and Jaenisch, R. (2008). c-Myc is dispensable for direct reprogramming of mouse fibroblasts. Cell Stem Cell 2, 10-12.	mouse	Generation of iPS without c-Myc	protocol ameliorations (factors, starting cell type)
18371436	07-Feb-08	Brambrink, T., Foreman, R., Welstead, G.G., Lengner, C.J., Wernig, M., Suh, H., and Jaenisch, R. (2008). Sequential expression of pluripotency markers during direct reprogramming of mouse somatic cells. Cell Stem Cell 2, 151-159.	mouse	inducible lentivirus to follow timing of reprogramming	mechanism / characterization of iPS
18371448	06-Mar-08	Stadtfeld, M., Maherali, N., Breault, D.T., and Hochedlinger, K. (2008). Defining molecular cornerstones during fibroblast to iPS cell reprogramming in mouse. Cell Stem Cell 2, 230-240.	mouse	Using inducible lentivirus, shows time requirements of exogeneous factors expression	mechanism / characterization of iPS
18414447	01-May-08	Liao, J., Wu, Z., Wang, Y., et al. (2008). Enhanced efficiency of generating induced pluripotent stem (iPS) cells from human somatic cells by a combination of six transcription factors. Cell Res 18, 600-603.	human	OSKMNL more efficient than 4 factors	protocol ameliorations (factors, starting cell type)
18423197	18-Apr-08	Hanna, J., Markoulaki, S., Schorderet, P., Carey, B.W., Beard, C., et al. (2008). Direct reprogramming of terminally differentiated mature B lymphocytes to pluripotency. Cell 133, 250-264.	mouse	iPS from mature B lymphocytes	protocol ameliorations (factors, starting cell type)
18450826	01-Jun-08	Schenke-Layland, K., Rhodes, K.E., et al. (2008). Reprogrammed mouse fibroblasts differentiate into cells of the cardiovascular and hematopoietic lineages. Stem cells (Dayton, Ohio) 26, 1537-1546.	mouse	iPs differentiate to cardiovascular and hematopoietic lineages	iPS differentiation potential
18501604	24-Jun-08	Stadtfeld, M., Brennand, K., and Hochedlinger, K. (2008). Reprogramming of pancreatic beta cells into induced pluripotent stem cells. Curr Biol 18, 890-894.	mouse	iPS from pancreatic beta cells	protocol ameliorations (factors, starting cell type)
18509334	03-Jul-08	Mikkelsen, T.S., Hanna, J., Zhang, X., Ku, M., Wernig, M., Schorderet, P., Bernstein, B.E., Jaenisch, R., Lander, E.S., and Meissner, A. (2008). Dissecting direct reprogramming through integrative genomic analysis. Nature 454, 49-55.	mouse	Characterization of iPs and starting cells (expression and epigenetic state)	mechanism / characterization of iPS
18522845	05-Jun-08	Shi Y, Do JT, Desponts C, Hahm HS, Scholer HR, Ding S. (2008) A combined chemical and genetic approach for the generation of induced pluripotent stem cells	mouse	Oct4 can eb replaced with small molecule in NPC	protocol ameliorations (factors, starting cell type)
18568017	01-Jul-08	Huangfu, D., Maehr, R., Guo, W., Eijkelenboom, A., Snitow, M., Chen, A.E., and Melton, D.A. (2008). Induction of pluripotent stem cells by defined factors is greatly improved by small-molecule compounds. Nature biotechnology 26, 795-797.	mouse	Small molecules ameliorate reprogramming	protocol ameliorations (factors, starting cell type)
18594515	29-Jun-08	Kim, J.B., Zaehres, H., Wu, G., Gentile, L., Ko, K., Sebastiano, V., Arauzo-Bravo, M.J., Ruau, D., Han, D.W., Zenke, M., et al. (2008). Pluripotent stem cells induced from adult neural stem cells by reprogramming with two factors. Nature.	mouse	iPs from adult neural stem cells with only OK or OC	protocol ameliorations (factors, starting cell type)
18594521	01-Aug-08	Wernig, M., Lengner, C.J., Hanna, J., Lodato, M.A., Steine, E., et al. (2008). A drug-inducible transgenic system for direct reprogramming of multiple somatic cell types. Nature biotechnology 26, 916-924.	mouse	inducible lentivirus and secondary iPS	mechanism / characterization of iPS, protocol ameliorations (factors, starting cell type)
18635867	01-Oct-08	Eminli, S., Utikal, J., Arnold, K., Jaenisch, R., and Hochedlinger, K. (2008). Reprogramming of neural progenitor cells into induced pluripotent stem cells in the absence of exogenous Sox2 expression. Stem cells (Dayton, Ohio) 26, 2467-2474.	mouse	iPS from neural progenitors without Sox2	protocol ameliorations (factors, starting cell type)
18656469	15-Oct-08	Duinsbergen, D., Eriksson, M., t Hoen, P.A., Frisen, J., and Mikkers, H. (2008). Induced pluripotency with endogenous and inducible genes. Experimental cell research 314, 3255-3263.	mouse	iPS from neural stem cells without Sox2	protocol ameliorations (factors, starting cell type)
18669821	29-Aug-08	Dimos, J.T., Rodolfa, K.T., Niakan, K.K., et al. (2008). Induced pluripotent stem cells generated from patients with ALS can be differentiated into motor neurons. Science 321, 1218-1221.	human	iPS from ALS patients and differentiation to motor neurons (affected in the disease)	iPS differentiation potential, patients' specific iPS
18682236	07-Aug-08	Marson, A., Foreman, R., Chevalier, B., Bilodeau, S., Kahn, M., Young, R.A., and Jaenisch, R. (2008). Wnt signaling promotes reprogramming of somatic cells to pluripotency. Cell Stem Cell 3, 132-135.	mouse	Wnt signaling promotes reprogramming	protocol ameliorations (factors, starting cell type)
18691744	05-Sep-08	Park, I.H., Arora, N., Huo, H., Maherali, N., Ahfeldt, T., Shimamura, A., Lensch, M.W., Cowan, C., Hochedlinger, K., and Daley, G.Q. (2008). Disease-specific induced pluripotent stem cells. Cell 134, 877-886.	human	Disease-specific human iPS	patients' specific iPS
18782754	09-Sep-08	Tateishi, K., He, J., Taranova, O., Liang, G., D'Alessio, A.C., and Zhang, Y. (2008). Generation of insulin-secreting islet-like clusters from human skin fibroblasts. J Biol Chem, M806597200.	human	iPS differentiated to insulin-secreting islet like structures	iPS differentiation potential
18786420	11-Sep-08	Maherali, N., Ahfeldt, T., Rigamonti, A., Utikal, J., Cowan, C., and Hochedlinger, K. (2008). A High-Efficiency System for the Generation and Study of Human Induced Pluripotent Stem Cells. Cell Stem Cell 3, 340-345.	human	inducible lentivirus to produce iPS; generation of secondary iPS	protocol ameliorations (factors, starting cell type)
18786421	11-Sep-08	Hockemeyer, D., Soldner, F., Cook, E.G., Gao, Q., Mitalipova, M., and Jaenisch, R. (2008). A Drug-Inducible System for Direct Reprogramming of Human Somatic Cells to Pluripotency. Cell Stem Cell 3, 346-353.	human	inducible lentivirus and secondary iPS	mechanism / characterization of iPS, protocol ameliorations (factors, starting cell type)
18818365	07-Nov-08	Stadtfeld, M., Nagaya, M., Utikal, J., Weir, G., and Hochedlinger, K. (2008). Induced pluripotent stem cells generated without viral integration. Science 322, 945-949.	mouse	iPS without viral integration (adenovirus)	going non integrative
18845712	07-Nov-08	Okita, K., Nakagawa, M., Hyenjong, H., Ichisaka, T., and Yamanaka, S. (2008). Generation of mouse induced pluripotent stem cells without viral vectors. Science 322, 949-953.	mouse	non integrative iPS (adenovirus and plasmid)	going non integrative
18849973	12-Oct-08	Huangfu, D., Osafune, K., Maehr, R., Guo, W., Eijkelenboom, A., Chen, S., Muhlestein, W., and Melton, D.A. (2008). Induction of pluripotent stem cells from primary human fibroblasts with only Oct4 and Sox2. Nature biotechnology.	human	iPS from fibroblasts with OS + VPA	protocol ameliorations (factors, starting cell type)
18931654	01-Nov-08	Aasen, T., Raya, A., Barrero, M.J., et al. (2008). Efficient and rapid generation of induced pluripotent stem cells from human keratinocytes. Nature biotechnology 26, 1276-1284.	human	iPS from keratinocytes and single plucked hair is more efficient than fibroblast reprogramming	protocol ameliorations (factors, starting cell type)
18942890	21-Oct-08	Silva, J., Barrandon, O., Nichols, J., Kawaguchi, J., Theunissen, T.W., and Smith, A. (2008). Promotion of Reprogramming to Ground State Pluripotency by Signal Inhibition. PLoS Biol 6, e253.	mouse	iPS from neural stem cells with OK + 2i (signal inhibition)	protocol ameliorations (factors, starting cell type)
18983962	06-Nov-08	Zhao, Y., Yin, X., Qin, H., Zhu, F., Liu, H., Yang, W., Zhang, Q., Xiang, C., Hou, P., Song, Z., et al. (2008). Two supporting factors greatly improve the efficiency of human iPSC generation. Cell Stem Cell 3, 475-479.	human	p53siRNA and UTF in addition to OSKM improve iPs generation	protocol ameliorations (factors, starting cell type)
18983970	06-Nov-08	Shi, Y., Desponts, C., Do, J.T., Hahm, H.S., Scholer, H.R., and Ding, S. (2008). Induction of pluripotent stem cells from mouse embryonic fibroblasts by Oct4 and Klf4 with small-molecule compounds. Cell Stem Cell 3, 568-574.	mouse	Mouse iPS with OK + small molecules	protocol ameliorations (factors, starting cell type)
19096035	18-Dec-08	Sommer, C.A., Stadtfeld, M., Murphy, G.J., Hochedlinger, K., Kotton, D.N., and Mostoslavsky, G. (2008). iPS Cell Generation Using a Single Lentiviral Stem Cell Cassette. Stem cells (Dayton, Ohio).	mouse	iPS from single lentiviral stem cell cassette (single integration)	going non integrative
19097958	17-Dec-08	Li, W., Wei, W., Zhu, S., Zhu, J., Shi, Y., Lin, T., Hao, E., Hayek, A., Deng, H., and Ding, S. (2008). Generation of Rat and Human Induced Pluripotent Stem Cells by Combining Genetic Reprogramming and Chemical Inhibitors. Cell Stem Cell.	human	Human and rat iPS with OSNL + chemicals	protocol ameliorations (factors, starting cell type)
19098894	21-Dec-08	Ebert, A.D., Yu, J., Rose, F.F., Jr., Mattis, V.B., Lorson, C.L., Thomson, J.A., and Svendsen, C.N. (2008). Induced pluripotent stem cells from a spinal muscular atrophy patient. Nature.	human	iPS from SMA patient	patients' specific iPS
19109433	06-Jan-09	Carey, B.W., Markoulaki, S., Hanna, J., Saha, K., Gao, Q., Mitalipova, M., and Jaenisch, R. (2009). Reprogramming of murine and human somatic cells using a single polycistronic vector. PNAS 106, 157-162.	mouse, human	iPS without genomic integration (single polycistronic vector)	going non integrative
19136965	01-Feb-09	Feng, B., Jiang, J., Kraus, P., Ng, J.H., Heng, J.C., et al. (2009). Reprogramming of fibroblasts into induced pluripotent stem cells with orphan nuclear receptor Esrrb. Nature cell biology 11, 197-203.	mouse	Essrb improves reprogramming	protocol ameliorations (factors, starting cell type)
19151700	01-Feb-09	Markoulaki, S., Hanna, J., Beard, C., Carey, B.W., Cheng, A.W., Lengner, C.J., Dausman, J.A., Fu, D., Gao, Q., Wu, S., et al. (2009). Transgenic mice with defined combinations of drug-inducible reprogramming factors. Nature biotechnology 27, 169-171.	mouse	Secondary iPS with different factors combinations to study mechanism	mechanism / characterization of iPS
19167336	23-Jan-09	Sridharan, R., Tchieu, J., Mason, M.J., Yachechko, R., Kuoy, E., Horvath, S., Zhou, Q., and Plath, K. (2009). Role of the murine reprogramming factors in the induction of pluripotency. Cell 136, 364-377.	mouse	target genes of 4 factors -> role of reprogramming factors	mechanism / characterization of iPS
19200803	02-Jun-09	Marion, R.M., Strati, K., Li, H., Tejera, A., Schoeftner, S., Ortega, S., Serrano, M., and Blasco, M.A. (2009). Telomeres acquire embryonic stem cell characteristics in induced pluripotent stem cells. Cell Stem Cell 4, 141-154.	mouse	iPS have telomeres with ES characteristics	mechanism / characterization of iPS
19203577	06-Feb-09	Kim, J.B., Sebastiano, V., Wu, G., Arauzo-Bravo, M.J., Sasse, P., Gentile, L., Ko, K., Ruau, D., Ehrich, M., van den Boom, D., et al. (2009). Oct4-induced pluripotency in adult neural stem cells. Cell 136, 411-419.	mouse	iPS from neural stem cells with only O	protocol ameliorations (factors, starting cell type)
19213953	27-Feb-09	Zhang, J., Wilson, G.F., Soerens, A.G., Koonce, C.H., Yu, J., Palecek, S.P., Thomson, J.A., and Kamp, T.J. (2009). Functional cardiomyocytes derived from human induced pluripotent stem cells. Circulation research 104, e30-41.	human	functional cardiomyocytes from iPS	iPS differentiation potential
19224983	01-Apr-09	Guo, G., Yang, J., Nichols, J., Hall, J.S., Eyres, I., Mansfield, W., and Smith, A. (2009). Klf4 reverts developmentally programmed restriction of ground state pluripotency. Development 136, 1063-1069.	mouse	iPS from EpiSCs with only K	protocol ameliorations (factors, starting cell type)
19238173	01-Mar-09	Shao, L., Feng, W., Sun, Y., et al. (2009). Generation of iPS cells using defined factors linked via the self-cleaving 2A sequences in a single open reading frame. Cell Res 19, 296-306.	mouse	iPS from single and excisable lentiviral vector	going non integrative
19250937	18-Mar-09	Taura, D. et al. (2009). Adipogenic differentiation of human induced pluripotent stem cells: comparison with that of human embryonic stem cells. FEBS Lett 583, 1029-1033.	human	adipogenic differentiation of iPS	iPS differentiation potential
19252477	09-Apr-09	Kaji, K., Norrby, K., Paca, A., Mileikovsky, M., Mohseni, P., and Woltjen, K. (2009). Virus-free induction of pluripotency and subsequent excision of reprogramming factors. Nature 458, 771-775.	mouse, human	iPS from single and excisable lentiviral vector	going non integrative
19252478	09-Apr-09	Woltjen, K., Michael, I.P., Mohseni, P., Desai, R., Mileikovsky, M., Hamalainen, R., Cowling, R., Wang, W., Liu, P., Gertsenstein, M., et al. (2009). piggyBac transposition reprograms fibroblasts to induced pluripotent stem cells. Nature 458, 766-770.	mouse	non integrative iPS (piggyBac transposon)	going non integrative
19252484	01-Mar-09	Chambers, S.M., Fasano, C.A., Papapetrou, E.P., Tomishima, M., Sadelain, M., and Studer, L. (2009). Highly efficient neural conversion of human ES and iPS cells by dual inhibition of SMAD signaling. Nat Biotechnol 27, 275-280.	human	differentiation to neural lineage	iPS differentiation potential
19255591	01-Apr-09	Zhang, D., Jiang, W., Liu, M., Sui, X., Yin, X., Chen, S., Shi, Y., and Deng, H. (2009). Highly efficient differentiation of human ES cells and iPS cells into mature pancreatic insulin-producing cells. Cell Res 19, 429-438.	human	differentiation of iPS to mature pancreatic insulin-producing cells	iPS differentiation potential
19259936	09-Mar-09	Choi, K.D., Yu, J., Smuga-Otto, K., Salvagiotto, G., Rehrauer, W., Vodyanik, M., Thomson, J., and Slukvin, I. (2009). Hematopoietic and endothelial differentiation of human induced pluripotent stem cells. Stem Cells 27, 559-567.	human	Hematopoietic and endothelial differentiation of hiPS	iPS differentiation potential
19269371	06-Mar-09	Soldner, F., Hockemeyer, D., Beard, C., et al. (2009). Parkinson's disease patient-derived induced pluripotent stem cells free of viral reprogramming factors. Cell 136, 964-977.	human	Parkinson´s disease iPS without viral factors (Cre-recombinase excisable lentiviruses)	going non integrative, patients' specific iPS
19299331	18-Mar-09	Loh, Y.H., Agarwal, S., Park, I.H., Urbach, A., Huo, H., Heffner, G.C., Kim, K., Miller, J.D., Ng, K., and Daley, G.Q. (2009). Generation of induced pluripotent stem cells from human blood. Blood.	human	iPS from human blood progenitors	protocol ameliorations (factors, starting cell type)
19325077	08-May-09	Yu, J., Hu, K., Smuga-Otto, K., Tian, S., Stewart, R., Slukvin, II, and Thomson, J.A. (2009). Human induced pluripotent stem cells free of vector and transgene sequences. Science 324, 797-801.	human	non integrative iPS (nonintegrative episomal vector)	going non integrative
19337237	01-May-09	Yusa, K., Rad, R., Takeda, J., and Bradley, A. (2009). Generation of transgene-free induced pluripotent mouse stem cells by the piggyBac transposon. Nat Methods 6, 363-369.	mouse	transgene-free mouse iPS (piggyBac transposon)	going non integrative
19350680	01-Apr-09	Karumbayaram, S. et al. (2009). Directed differentiation of human-induced pluripotent stem cells generates active motor neurons. Stem Cells 27, 806-811.	human	differentiation to motor neurons	iPS differentiation potential
19363475	01-May-09	Judson, R.L., Babiarz, J.E., Venere, M., and Blelloch, R. (2009). Embryonic stem cell-specific microRNAs promote induced pluripotency. Nature biotechnology 27, 459-461.	mouse	ES-specific miRNA promote iPS generation	mechanism / characterization of iPS, protocol ameliorations (factors, starting cell type)
19379795	24-Jul-09	Hirami, Y., Osakada, F., Takahashi, K., Okita, K., Yamanaka, S., Ikeda, H., Yoshimura, N., and Takahashi, M. (2009). Generation of retinal cells from mouse and human induced pluripotent stem cells. Neurosci Lett 458, 126-131.	human, mouse	retinal cells from iPS	iPS differentiation potential
19383391	31-Jan-08	Masaki, H., Ishikawa, T., Takahashi, S., et al. (2007). Heterogeneity of pluripotent marker gene expression in colonies generated in human iPS cell induction culture. Stem Cell Research 1, 105-115.	human	iPS are heterogeneous for pluripotent markers gene expression; genome-wide SNP characterization of iPS	mechanism / characterization of iPS
19398399	08-May-09	Zhou, H., Wu, S., Joo, J.Y., Zhu, S., Han, D.W., Lin, T., Trauger, S., Bien, G., Yao, S., Zhu, Y., et al. (2009). Generation of induced pluripotent stem cells using recombinant proteins. Cell Stem Cell 4, 381-384.	mouse	generation of iPS with recombinant proteins	going non integrative
19404254	26-Apr-09	Hotta, A. et al. (2009). Isolation of human iPS cells using EOS lentiviral vectors to select for pluripotency. Nature methods 6, 370-376.	mouse, human	EOS lentiviral system for iPS selection	patients' specific iPS, protocol ameliorations (factors, starting cell type)
19415770	01-May-09	Chang, C.W., Lai, Y.S., Pawlik, K.M., et al. (2009). Polycistronic lentiviral vector for "hit and run" reprogramming of adult skin fibroblasts to induced pluripotent stem cells. Stem cells 27, 1042-1049.	mouse	iPS from single and excisable lentiviral vector	going non integrative
19423866	07-May-09	Taura, D., Sone, M., Homma, K., Oyamada, N., Takahashi, K., Tamura, N., Yamanaka, S., and Nakao, K. (2009). Induction and isolation of vascular cells from human induced pluripotent stem cells--brief report. Arterioscler Thromb Vasc Biol 29, 1100-1103.	human	vascular cells from iPS	iPS differentiation potential
19427283	05-Jun-09	Hanna, J., Markoulaki, S., Mitalipova, M., Cheng, A.W., Cassady, J.P., Staerk, J., Carey, B.W., Lengner, C.J., Foreman, R., Love, J., et al. (2009). Metastable pluripotent states in NOD-mouse-derived ESCs. Cell Stem Cell 4, 513-524.	mouse	iPS from epiSC	protocol ameliorations (factors, starting cell type)
19447925	02-Jun-09	Lyssiotis, C.A., Foreman, R.K., Staerk, J., et al. (2009). Reprogramming of murine fibroblasts to induced pluripotent stem cells with chemical complementation of Klf4. PNAS 106, 8912-8917.	mouse	Small molecule replaces Klf4	protocol ameliorations (factors, starting cell type)
19458047	02-Jun-09	Gonzalez, F., Barragan Monasterio, M., et al. (2009). Generation of mouse-induced pluripotent stem cells by transient expression of a single nonviral polycistronic vector. PNAS 106, 8918-8922.	mouse	iPS without genomic integration (single nonviral polycistronic vector)	going non integrative
19476507	19-May-09	Tsubooka, N., Ichisaka, T., Okita, K., Takahashi, K., Nakagawa, M., and Yamanaka, S. (2009). Roles of Sall4 in the generation of pluripotent stem cells from blastocysts and fibroblasts. Genes Cells.	mouse, human	Positive role of Sall4 in reprogramming	mechanism / characterization of iPS, protocol ameliorations (factors, starting cell type)
19481515	05-Jun-09	Kim, D., Kim, C.H., Moon, J.I., Chung, Y.G., Chang, M.Y., Han, B.S., Ko, S., Yang, E., Cha, K.Y., Lanza, R., et al. (2009). Generation of human induced pluripotent stem cells by direct delivery of reprogramming proteins. Cell Stem Cell 4, 472-476.	human	iPS from direct delivery of proteins	going non integrative
19482945	16-Jun-09	Ye, L. et al. (2009). Induced pluripotent stem cells offer new approach to therapy in thalassemia and sickle cell anemia and option in prenatal diagnosis in genetic diseases. PNAS 106, 9826-9830.	human	iPS from beta-thalassemia patients´s fibroblasts; iPS from amniotic fluid cells and chorionic villus cells	patients' specific iPS, protocol ameliorations (factors, starting cell type)
19483674	02-Jul-09	Raya, A., Rodriguez-Piza, I., Guenechea, G., et al. (2009). Disease-corrected haematopoietic progenitors from Fanconi anaemia induced pluripotent stem cells. Nature 460, 53-59.	human	iPS from corrected patient's cells	patients' specific iPS
19524692	12-Jun-09	Chen, M., Sun, X., Jiang, R., Shen, W., Zhong, X., Liu, B., Qi, Y., Huang, B., Xiang, A.P., and Ge, J. (2009). Role of MEF feeder cells in direct reprogramming of mousetail-tip fibroblasts. Cell biology international 33, 1268-1273.	mouse	role of MEF feeder layers in reprogramming	iPS generation
19549847	04-Aug-09	Papapetrou, E.P., Tomishima, M.J., Chambers, S.M., et al.(2009). Stoichiometric and temporal requirements of Oct4, Sox2, Klf4, and c-Myc expression for efficient human iPSC induction and differentiation. PNAS 106, 12759-12764.	human	stoechiometric and temporal requirement of the factors	mechanism / characterization of iPS
19558219	26-Jun-09	Kunisato, A., Wakatsuki, M., Kodama, Y., Shinba, H., Ishida, I., and Nagao, K. (2009). Generation of induced pluripotent stem (iPS) cells by efficient reprogramming of adult bone marrow cells. Stem Cells Dev.	mouse	iPS from adult bone marrow cells	protocol ameliorations (factors, starting cell type)
19564635	29-Jun-09	Okabe, M., Otsu, M., Ahn, D.H., Kobayashi, T., Morita, Y., Wakiyama, Y., Onodera, M., Eto, K., Ema, H., and Nakauchi, H. (2009). Definitive proof for direct reprogramming of hematopoietic cells to pluripotency. Blood.	mouse	iPS from hematopoietic cells	protocol ameliorations (factors, starting cell type)
19570517	02-Jul-09	Ko, K., Tapia, N., Wu, G., Kim, J.B., Bravo, M.J., Sasse, P., Glaser, T., Ruau, D., Han, D.W., Greber, B., et al. (2009). Induction of pluripotency in adult unipotent germline stem cells. Cell stem cell 5, 87-96.	mouse	gPS from unipotent germline stem cells	protocol ameliorations (factors, starting cell type)
19570518	02-Jul-09	Chin, M.H., Mason, M.J., Xie, W., et al. (2009). Induced pluripotent stem cells and embryonic stem cells are distinguished by gene expression signatures. Cell Stem Cell 5, 111-123.	mouse, human	iPS and ES cells distinguishable by expression signature	mechanism / characterization of iPS
19587682	13-Aug-09	Gaspar-Maia, A., Alajem, A., Polesso, F., Sridharan, R., Mason, M.J., Heidersbach, A., Ramalho-Santos, J., McManus, M.T., Plath, K., Meshorer, E., et al. (2009). Chd1 regulates open chromatin and pluripotency of embryonic stem cells. Nature.	mouse	Chd1 regulates pluripotency (and is required for efficient reprogramming)	mechanism / characterization of iPS, protocol ameliorations (factors, starting cell type)
19590195	01-May-09	Pfannkuche, K. et al. (2009). Cardiac myocytes derived from murine reprogrammed fibroblasts: intact hormonal regulation, cardiac ion channel expression and development of contractility. Cell Physiol Biochem 24, 73-86.	mouse		iPS differentiation potential
19590502	09-Jul-09	Miura, K., Okada, Y., Aoi, T., Okada, A., Takahashi, K., Okita, K., Nakagawa, M., Koyanagi, M., Tanabe, K., Ohnuki, M., et al. (2009). Variation in the safety of induced pluripotent stem cell lines. Nature biotechnology.	mouse	variation in the safety of iPS depending on cell type of origin	mechanism / characterization of iPS
19620500	04-Aug-09	Nelson, T.J., Martinez-Fernandez, A., Yamada, S., Perez-Terzic, C., Ikeda, Y., and Terzic, A. (2009). Repair of acute myocardial infarction by human stemness factors induced pluripotent stem cells. Circulation 120, 408-416.	human	iPS efficacy to treat acute myocardial infarction	iPS differentiation potential
19631602	22-Jul-09	Kang, L., Wang, J., Zhang, Y., Kou, Z., and Gao, S. (2009). iPS Cells Can Support Full-Term Development of Tetraploid Blastocyst-Complemented Embryos. Cell Stem Cell.	mouse	viable mice produced from tetraploid complementation experiments	better functional equivalence between ES and iPS cells
19668186	09-Aug-09	Kawamura, T., Suzuki, J., Wang, Y.V., Menendez, S., Morera, L.B., Raya, A., Wahl, G.M., and Belmonte, J.C. (2009). Linking the p53 tumour suppressor pathway to somatic cell reprogramming. Nature.	mouse, human	Silencing of p53 increaes reprogramming efficiency	mechanism / characterization of iPS, protocol ameliorations (factors, starting cell type)
19668188	09-Aug-09	Li, H., Collado, M., Villasante, A., Strati, K., Ortega, S., Canamero, M., Blasco, M.A., and Serrano, M. (2009). The Ink4/Arf locus is a barrier for iPS cell reprogramming. Nature.	mouse, human	Ink4/Arf locus is a barrier for reprogramming	mechanism / characterization of iPS
19668189	09-Aug-09	Marion, R.M., Strati, K., Li, H., Murga, M., Blanco, R., Ortega, S., Fernandez-Capetillo, O., Serrano, M., and Blasco, M.A. (2009). A p53-mediated DNA damage response limits reprogramming to ensure iPS cell genomic integrity. Nature.	mouse, human	p53 pathway limits reprogramming	mechanism / characterization of iPS, protocol ameliorations (factors, starting cell type)
19668190	09-Aug-09	Utikal, J., Polo, J.M., Stadtfeld, M., Maherali, N., Kulalert, W., Walsh, R.M., Khalil, A., Rheinwald, J.G., and Hochedlinger, K. (2009). Immortalization eliminates a roadblock during cellular reprogramming into iPS cells. Nature.	mouse, human	Immortalized cell reprogram more efficiently	mechanism / characterization of iPS, protocol ameliorations (factors, starting cell type)
19668191	09-Aug-09	Hong, H., Takahashi, K., Ichisaka, T., Aoi, T., Kanagawa, O., Nakagawa, M., Okita, K., and Yamanaka, S. (2009). Suppression of induced pluripotent stem cell generation by the p53-p21 pathway. Nature.	mouse, human	p53-p21 pathway suppress iPS generation	mechanism / characterization of iPS, protocol ameliorations (factors, starting cell type)
19668214	09-Aug-09	Eminli, S., Foudi, A., Stadtfeld, M., Maherali, N., Ahfeldt, T., Mostoslavsky, G., Hock, H., and Hochedlinger, K. (2009). Differentiation stage determines potential of hematopoietic cells for reprogramming into induced pluripotent stem cells. Nat Genet.	mouse	reprogramming efficiency depends on differentiation stage of starting cell (hematopoietic lineage)	mechanism / characterization of iPS, protocol ameliorations (factors, starting cell type)
19672241	01-Aug-09	Zhao, X.Y., Li, W., Lv, Z., Liu, L., M., T., Hai, T., Hao, J., Guo, C.L., Ma, Q.W., Wang, L., et al. (2009). iPS cells produce viable mice through tetraploid complementation. Nature.	mouse	iPs produce viable mice through tetraploid complementation	better functional equivalence between ES and iPS cells
19672243	01-Aug-09	Boland, M.J., Hazen, J.L., Nazor, K.L., Rodriguez, A.R., Gifford, W., Martin, G., Kupriyanov, S., and Baldwin, K.K. (2009). Adult mice generated from induced pluripotent stem cells. Nature.	mouse	adult mice generated froim tetraploid complementation experiments	better functional equivalence between ES and iPS cells
19679563	13-Aug-09	Li, C., Zhou, J., Shi, G., Ma, Y., Yang, Y., Gu, J., Yu, H., Jin, S., Wei, Z., Chen, F., et al. (2009). Pluripotency can be rapidly and efficiently induced in human amniotic fluid-derived cells. Hum Mol Genet.	human	iPs from amniotic fluid-derived cells	protocol ameliorations (factors, starting cell type)
19688839	17-Aug-09	Vallier, L., Touboul, T., Brown, S., et al. (2009). Signalling pathways controlling pluripotency and early cell fate decisions of human induced pluripotent stem cells. Stem cells (Dayton, Ohio).	human	iPS and ES cells pluripotency controlled by the same pathways	better functional equivalence between ES and iPS cells, mechanism / characterization of iPS
19690515	18-Aug-09	Wang, Y., Jiang, Y., Liu, S., Sun, X., and Gao, S. (2009). Generation of induced pluripotent stem cells from human beta-thalassemia fibroblast cells. Cell Res.	human	iPS from beta-thalassemia patient	patients' specific iPS
19693009	19-Aug-09	Lee, G., Papapetrou, E.P., Kim, H., Chambers, S.M., Tomishima, M.J., Fasano, C.A., Ganat, Y.M., Menon, J., Shimizu, F., Viale, A., et al. (2009). Modelling pathogenesis and treatment of familial dysautonomia using patient-specific iPSCs. Nature.	human	disease model and drug testing from patients iPS	patients' specific iPS
19696146	15-Sep-09	Banito, A., Rashid, S.T., Acosta, J.C., Li, S., Pereira, C.F., Geti, I., Pinho, S., Silva, J.C., Azuara, V., Walsh, M., et al. (2009). Senescence impairs successful reprogramming to pluripotent stem cells. Genes & development 23, 2134-2139.	mouse, human	ablation of senescence effectors improves reprogramming efficiency	mechanism / characterization of iPS
19697349	01-Nov-09	Zhou, W., and Freed, C.R. (2009). Adenoviral gene delivery can reprogram human fibroblasts to induced pluripotent stem cells. Stem cells (Dayton, Ohio) 27, 2667-2674.	human	iPS generated with adenoviral vector	going non integrative
19703934	24-Aug-09	Kuzmenkin, A., Liang, H., Xu, G., Pfannkuche, K., Eichhorn, H., Fatima, A., Luo, H., Saric, T., Wernig, M., Jaenisch, R., et al. (2009). Functional characterization of cardiomyocytes derived from murine induced pluripotent stem cells in vitro. Faseb J.	mouse	mouse iPS (from Jaenisch_2007a) give rise to functional cardiomyocyte but need longer time	iPS differentiation potential
19706890	29-Sep-09	Meyer, J.S. et al. (2009). Modeling early retinal development with human embryonic and induced pluripotent stem cells. Proceedings of the National Academy of Sciences of the United States of America 106, 16698-16703.	human	Generation of retina-specific cells from iPS	iPS differentiation potential
19711451	26-Aug-09	Pick, M., Stelzer, Y., Bar-Nur, O., Mayshar, Y., Eden, A., and Benvenisty, N. (2009). Clone and Gene Specific Aberrations of Parental Imprinting in Human Induced Pluripotent Stem Cells. Stem Cells.	human	Some iPS lines show aberration of parental imprinting	mechanism / characterization of iPS
19716359	04-Sep-09	Yoshida, Y., Takahashi, K., Okita, K., Ichisaka, T., and Yamanaka, S. (2009). Hypoxia enhances the generation of induced pluripotent stem cells. Cell Stem Cell 5, 237-241.	mouse	hypoxia enhances reprogramming	protocol ameliorations (factors, starting cell type)
19716359	04-Sep-09	Yoshida, Y., Takahashi, K., Okita, K., Ichisaka, T., and Yamanaka, S. (2009). Hypoxia enhances the generation of induced pluripotent stem cells. Cell Stem Cell 5, 237-241.	human	hypoxia enhances reprogramming	protocol ameliorations (factors, starting cell type)
19718018	28-Aug-09	Kim, J.B., Greber, B., Arauzo-Bravo, M.J., Meyer, J., Park, K.I., Zaehres, H., and Scholer, H.R. (2009). Direct reprogramming of human neural stem cells by OCT4. Nature.	human	iPS from human NSC with only Oct4	protocol ameliorations (factors, starting cell type)
19720998	31-Aug-09	Maehr, R., Chen, S., Snitow, M., Ludwig, T., Yagasaki, L., Goland, R., Leibel, R.L., and Melton, D.A. (2009). Generation of pluripotent stem cells from patients with type 1 diabetes. Proc Natl Acad Sci U S A.	human	iPS cells from type 1 diabetes patients	patients' specific iPS
19723802	01-Oct-09	Utikal, J., Maherali, N., Kulalert, W., and Hochedlinger, K. (2009). Sox2 is dispensable for the reprogramming of melanocytes and melanoma cells into induced pluripotent stem cells. J Cell Sci 122, 3502-3510.	mouse, human	cancer cells can be reprogrammed, cells expressing Sox2 can be reprogrammed witout Sox2: melanocytes expressing sox2 can be reprogrammed without sox2	protocol ameliorations (factors, starting cell type)
19729070	01-Sep-09	Gai, H. et al. (2009). Generation and characterization of functional cardiomyocytes using induced pluripotent stem cells derived from human fibroblasts. Cell biology international.	human	functional cardiomyocytes from iPSCs	iPS differentiation potential
19736564	01-Oct-09	Huang, J., Chen, T., Liu, X., Jiang, J., Li, J., Li, D., Liu, X.S., Li, W., Kang, J., and Pei, G. (2009). More synergetic cooperation of Yamanaka factors in induced pluripotent stem cells than in embryonic stem cells. Cell research 19, 1127-1138.	mouse	global promoter occupancy by Yamanaka factors reveals that they function synergistically in iPS induction	mechanism / characterization of iPS
19736565	08-Sep-09	Song, Z., Cai, J., Liu, Y., Zhao, D., Yong, J., Duo, S., Song, X., Guo, Y., Zhao, Y., Qin, H., et al. (2009). Efficient generation of hepatocyte-like cells from human induced pluripotent stem cells. Cell Res.	human	iPS (generated in Deng_2008) can be differentiated into hepatocyte-like cells	iPS differentiation potential
19763260	18-Sep-09	Hester, M.E., Song, S., Miranda, C.J., Eagle, A., Schwartz, P.H., and Kaspar, B.K. (2009). Two factor reprogramming of human neural stem cells into pluripotency. PLoS One 4, e7044.	human	reprogramming human NSC with Oct4 and Klf4	protocol ameliorations (factors, starting cell type)
19763270	18-Sep-09	Marchetto, M.C., Yeo, G.W., Kainohana, O., Marsala, M., Gage, F.H., and Muotri, A.R. (2009). Transcriptional signature and memory retention of human-induced pluripotent stem cells. PLoS One 4, e7076.	human	iPS from NSC with 1 or 2 factors, resifual memory: transcriptional diff between iPs and ES cells	mechanism / characterization of iPS, protocol ameliorations (factors, starting cell type)
19765992	16-Sep-09	Maherali, N., and Hochedlinger, K. (2009). Tgfbeta Signal Inhibition Cooperates in the Induction of iPSCs and Replaces Sox2 and cMyc. Curr Biol.	mouse	TGFbeta signal inhibition replaces Sox2 and cMyc	protocol ameliorations (factors, starting cell type)
19774082	23-Sep-09	Byrne, J.A., Nguyen, H.N., and Reijo Pera, R.A. (2009). Enhanced generation of induced pluripotent stem cells from a subpopulation of human fibroblasts. PLoS One 4, e7118.	human	More efficient reprogramming from SSEA3+ pop in fibroblasts	protocol ameliorations (factors, starting cell type)
19786631	13-Oct-09	Zwi, L., Caspi, O., Arbel, G., Huber, I., Gepstein, A., Park, I.H., and Gepstein, L. (2009). Cardiomyocyte differentiation of human induced pluripotent stem cells. Circulation 120, 1513-1523.	human	iPS differentiated to cardiomyocytes	iPS differentiation potential
19795982	01-Oct-09	Yan, X., Qin, H., Qu, C., Tuan, R.S., Shi, S., and Huang, G.T. (2009). iPS cells reprogrammed from mesenchymal-like stem/progenitor cells of dental tissue origin. Stem Cells Dev.	human	iPSCs from mesenchymal-like stem cells of dental tissue origin	protocol ameliorations (factors, starting cell type)
19796250	01-Sep-09	Lengerke, C., Grauer, M., Niebuhr, N.I., Riedt, T., Kanz, L., Park, I.H., and Daley, G.Q. (2009). Hematopoietic development from human induced pluripotent stem cells. Annals of the New York Academy of Sciences 1176, 219-227.	human	iPS produce hematopoietic progenitors much like ESCs	iPS differentiation potential
19796614	02-Oct-09	Giorgetti, A. et al. (2009). Generation of induced pluripotent stem cells from human cord blood using OCT4 and SOX2. Cell Stem Cell 5, 353-357.	human	iPS from human cord blood with 2 factors	protocol ameliorations (factors, starting cell type)
19796623	02-Oct-09	Haase, A., Olmer, R., Schwanke, K., Wunderlich, S., Merkert, S., Hess, C., Zweigerdt, R., Gruh, I., Meyer, J., Wagner, S., et al. (2009). Generation of induced pluripotent stem cells from human cord blood. Cell stem cell 5, 434-441.	human	iPS produced from human cord blood	protocol ameliorations (factors, starting cell type)
19797525	01-Oct-09	Ye, Z. et al. (2009). Human induced pluripotent stem cells from blood cells of healthy donors and patients with acquired blood disorders. Blood.	human	iPS from blood cells of healthy donors and patients	patients' specific iPS, protocol ameliorations (factors, starting cell type)
19805220	15-Sep-09	Sun, N. et al. (2009). Feeder-free derivation of induced pluripotent stem cells from adult human adipose stem cells. Proc Natl Acad Sci U S A 106, 15720-15725.	human	iPS from adipose stem cells derived feeder-free	protocol ameliorations (factors, starting cell type)
19811778	15-Sep-09	Lei, F., Haque, R., Weiler, L., Vrana, K.E., and Song, J. (2009). T lineage differentiation from induced pluripotent stem cells. Cellular immunology.	mouse	iPS differentiated to T lineageº	iPS differentiation potential
19816951	01-Dec-09	Wei, Z. et al. Klf4 interacts directly with Oct4 and Sox2 to promote reprogramming. Stem Cells 27, 2969-78 (2009).	mouse	reprogramming to iPS requires the direct interaction between Klf4, Sox2 and Oct4	mechanism / characterization of iPS
19816953	08-Oct-09	Do, J.T., Joo, J.Y., Han, D.W., Arauzo-Bravo, M.J., Kim, M.J., Greber, B., Zaehres, H., Sobek-Klocke, I., Chung, H.M., and Scholer, H.R. (2009). Generation of Parthenogenetic iPS Cells from Parthenogenetic Neural Stem Cells. Stem Cells.	mouse	parthenogenetic iPS from parthenogenetic NSCs	mechanism / characterization of iPS
19818703	07-Oct-09	Ichida, J.K., et al. (2009). A Small-Molecule Inhibitor of Tgf-beta Signaling Replaces Sox2 in Reprogramming by Inducing Nanog. Cell Stem Cell.	mouse	Small molecule inhibiting Tgf-beta replaces Sox2	protocol ameliorations (factors, starting cell type)
19826408	11-Oct-09	Chan, E.M., Ratanasirintrawoot, S., Park, I.H., Manos, P.D., Loh, Y.H., Huo, H., Miller, J.D., Hartung, O., Rho, J., Ince, T.A., et al. (2009). Live cell imaging distinguishes bona fide human iPS cells from partially reprogrammed cells. Nat Biotechnol.	human	recognize partially reprogrammed iPS thanks to markers	mechanism / characterization of iPS
19838168	01-Nov-09	Lin, T., Ambasudhan, R., Yuan, X., Li, W., Hilcove, S., Abujarour, R., Lin, X., Hahm, H.S., Hao, E., Hayek, A., et al. (2009). A chemical platform for improved induction of human iPSCs. Nature methods 6, 805-808.	human	improved efficiency of iPS generation using small molecules	protocol ameliorations (factors, starting cell type)
19839055	01-Dec-09	Li, W., Zhou, H., Abujarour, R., Zhu, S., Young Joo, J., Lin, T., Hao, E., Scholer, H.R., Hayek, A., and Ding, S. (2009). Generation of human-induced pluripotent stem cells in the absence of exogenous Sox2. Stem cells (Dayton, Ohio) 27, 2992-3000.	mouse, human	iPS generation with Oct4 and Klf4	protocol ameliorations (factors, starting cell type)
19883625	25-Dec-09	Morizane, R., Monkawa, T., and Itoh, H. (2009). Differentiation of murine embryonic stem and induced pluripotent stem cells to renal lineage in vitro. Biochemical and biophysical research communications 390, 1334-1339.	mouse	iPS differentiate to renal lineage	iPS differentiation potential
19890879	09-Nov-09	Rodriguez-Piza, I., Richaud-Patin, Y., Vassena, R., Gonzalez, F., Barrero, M.J., Veiga, A., Raya, A., and Belmonte, J.C. Reprogramming of human fibroblasts to induced pluripotent stem cells under xeno-free conditions. Stem cells (Dayton, Ohio) 28, 36-44.	human	iPS generation under xeno-free conditions	protocol ameliorations (factors, starting cell type)
19898493	03-Dec-09	Hanna, J., Saha, K., Pando, B., van Zon, J., Lengner, C.J., Creyghton, M.P., van Oudenaarden, A., and Jaenisch, R. (2009). Direct cell reprogramming is a stochastic process amenable to acceleration. Nature 462, 595-601.	mouse	reprogramming is a stochastic process: different somatic cells give rise to iPS with different latenices	mechanism / characterization of iPS
19904830	10-Nov-09	Sommer, C.A. et al. Excision of reprogramming transgenes improves the differentiation potential of iPS cells generated with a single excisable vector. Stem cells (Dayton, Ohio) 28, 64-74.	mouse	transgene-free iPS from lentiviral vector	going non integrative
19911041	13-Nov-09	Lee, J.H. et al. (2009). A robust approach to identifying tissue-specific gene expression regulatory variants using personalized human induced pluripotent stem cells. PLoS genetics 5, e1000718.	human	RNA allelotyping of various cell types to reveal tissue-specific variants	iPS generation
19912185	01-Jan-10	Seifinejad, A. et al. Generation of human induced pluripotent stem cells from a Bombay individual: moving towards "universal-donor" red blood cells. Biochemical and biophysical research communications 391, 329-334.	human	iPS from dermal fibroblasts of Bombay blood type person	iPS differentiation potential, patients' specific iPS
19912344	01-Dec-09	Nagata, S. et al. (2009). Efficient reprogramming of human and mouse primary extra-embryonic cells to pluripotent stem cells. Genes Cells 14, 1395-1404.	mouse, human	iPs from extra-embryonic amnion and yolk-sac cells	protocol ameliorations (factors, starting cell type)
19922768	01-Feb-10	Takenaka, C., Nishishita, N., Takada, N., Jakt, L.M., and Kawamata, S. Effective generation of iPS cells from CD34+ cord blood cells by inhibition of p53. Experimental hematology 38, 154-162.	human	iPS generation from CD34+ cells	protocol ameliorations (factors, starting cell type)
19956585	02-Dec-09	Suhr, S.T., Chang, E.A., Rodriguez, R.M., Wang, K., Ross, P.J., Beyhan, Z., Murthy, S., and Cibelli, J.B. (2009). Telomere dynamics in human cells reprogrammed to pluripotency. PloS one 4, e8124.	human	iPS restore telomeres to lengths characteristic to ESCs	mechanism / characterization of iPS
19959777	08-Jan-10	Lee, T.H. et al. Functional recapitulation of smooth muscle cells via induced pluripotent stem cells from human aortic smooth muscle cells. Circulation research 106, 120-128.	human	iPS generation from smooth muscle cells	iPS differentiation potential, protocol ameliorations (factors, starting cell type)
19997091	03-Feb-10	Kazuki, Y., Hiratsuka, M., Takiguchi, M., Osaki, M., Kajitani, N., Hoshiya, H., Hiramatsu, K., Yoshino, T., Kazuki, K., Ishihara, C., et al. Complete genetic correction of ips cells from Duchenne muscular dystrophy. Mol Ther 18, 386-393.	mouse, human	correction of Duchenne muscular dystrophy iPS using HAC-vector system	patients' specific iPS
19997644	03-Dec-09	Carr, A.J. et al. (2009). Protective effects of human iPS-derived retinal pigment epithelium cell transplantation in the retinal dystrophic rat. PloS one 4, e8152.	human	iPS differentiated to retinal pigment epithelium	iPS differentiation potential
20010831	01-Jan-10	Carey, B.W., Markoulaki, S., Beard, C., Hanna, J., and Jaenisch, R. Single-gene transgenic mouse strains for reprogramming adult somatic cells. Nature methods 7, 56-59.	mouse	Generation of reprogrammable mouse strain	protocol ameliorations (factors, starting cell type)
20010832	01-Jan-10	Stadtfeld, M., Maherali, N., Borkent, M., and Hochedlinger, K. A reprogrammable mouse strain from gene-targeted embryonic stem cells. Nature methods 7, 53-55.	mouse	Generation of reprogrammable mouse strain	protocol ameliorations (factors, starting cell type)
20014278	28-Jan-10	Tsai, S.Y., Clavel, C., Kim, S., Ang, Y.S., Grisanti, L., Lee, D.F., Kelley, K., and Rendl, M. Oct4 and klf4 reprogram dermal papilla cells into induced pluripotent stem cells. Stem cells (Dayton, Ohio) 28, 221-228.	mouse	Dermal papilla cells reprogrammed into iPS with only Oct4 and Klf4	protocol ameliorations (factors, starting cell type)
20018687	04-Nov-09	Miyoshi, N. et al. Defined factors induce reprogramming of gastrointestinal cancer cells. Proceedings of the National Academy of Sciences of the United States of America 107, 40-45.	human	iPS from gastrointestinal cancer cells	protocol ameliorations (factors, starting cell type)
20020427	17-Dec-09	Araki, R., Jincho, Y., Hoki, Y., Nakamura, M., Tamura, C., Ando, S., Kasama, Y., and Abe, M. Conversion of ancestral fibroblasts to induced pluripotent stem cells. Stem cells (Dayton, Ohio) 28, 213-220.	mouse	cell lineage conversion from fibroblasts to iPS normally initiates within 48 hours after retrovirus infection	mechanism / characterization of iPS
20026276	01-Mar-10	Onorati, M., Camnasio, S., Binetti, M., Jung, C.B., Moretti, A., and Cattaneo, E. Neuropotent self-renewing neural stem (NS) cells derived from mouse induced pluripotent stem (iPS) cells. Molecular and cellular neurosciences 43, 287-295.	mouse	generation of NSC from iPS	iPS differentiation potential
20036631	08-Jan-10	Esteban, M.A., Wang, T., Qin, B., Yang, J., Qin, D., Cai, J., Li, W., Weng, Z., Chen, J., Ni, S., et al. Vitamin C enhances the generation of mouse and human induced pluripotent stem cells. Cell stem cell 6, 71-79.	mouse, human	Vitamin C improves the speed and efficiency of iPS generation	protocol ameliorations (factors, starting cell type)
20039314	01-Mar-10	Li, F., Bronson, S., and Niyibizi, C. Derivation of murine induced pluripotent stem cells (iPS) and assessment of their differentiation toward osteogenic lineage. Journal of cellular biochemistry 109, 643-652.	mouse	osteogenic differentiation of iPS	iPS differentiation potential
20045908	01-Dec-09	Du, L., Lin, G., and Lu, G. (2009). Generation and identification of pluripotent stem cells from human embryonic fibroblast cells by 4 defined factors. Zhong nan da xue xue bao Yi xue ban = Journal of Central South University 34, 1157-1165.	human	iPS from human embryonic fibroblasts	iPS generation
20065292	08-Apr-10	Grigoriadis, A.E., Kennedy, M., Bozec, A., Brunton, F., Stenbeck, G., Park, I.H., Wagner, E.F., and Keller, G.M. Directed differentiation of hematopoietic precursors and functional osteoclasts from human ES and iPS cells. Blood 115, 2769-2776.	human	iPS differentiate to osteoclasts	iPS differentiation potential
20073085	01-Apr-10	Armstrong, L. et al. Human induced pluripotent stem cell lines show stress defense mechanisms and mitochondrial regulation similar to those of human embryonic stem cells. Stem cells (Dayton, Ohio) 28, 661-673.	human	iPS exhibit cellular defence mechanisms similar to ESCs	mechanism / characterization of iPS
20096661	05-Feb-10	Heng, J.C., Feng, B., Han, J., Jiang, J., Kraus, P., Ng, J.H., Orlov, Y.L., Huss, M., Yang, L., Lufkin, T., et al. The nuclear receptor Nr5a2 can replace Oct4 in the reprogramming of murine somatic cells to pluripotent cells. Cell stem cell 6, 167-174.	mouse	iPS generated with Nr5a2 instead Oct4	protocol ameliorations (factors, starting cell type)
20111645	01-Jan-10	Freund, C., Davis, R.P., Gkatzis, K., Ward-van Oostwaard, D., and Mummery, C.L. The first reported generation of human induced pluripotent stem cells (iPS cells) and iPS cell-derived cardiomyocytes in the Netherlands. Neth Heart J 18, 51-54.	human	iPS from skin fibroblasts of helthy and HTT individuals	iPS differentiation potential, patients' specific iPS
20139068	05-Feb-10	Cai, J. et al. Generation of human induced pluripotent stem cells from umbilical cord matrix and amniotic membrane mesenchymal cells. The Journal of biological chemistry 285, 11227-11234.	human	iPS generated from mesenchymal cells of the umbilical cord and the placental amniotic membrane	protocol ameliorations (factors, starting cell type)
20139965	25-Feb-10	Han, J., Yuan, P., Yang, H., Zhang, J., Soh, B.S., Li, P., Lim, S.L., Cao, S., Tay, J., Orlov, Y.L., et al. Tbx3 improves the germ-line competency of induced pluripotent stem cells. Nature 463, 1096-1100.	mouse	Tbx3 improves quality of iPS	mechanism / characterization of iPS, protocol ameliorations (factors, starting cell type)
20144262	08-Feb-10	Tat, P.A., Sumer, H., Jones, K.L., Upton, K., and Verma, P.J. The efficient generation of induced pluripotent stem (iPS) cells from adult mouse adipose tissue-derived and neural stem cells. Cell transplantation.	mouse	iPS from adipose derived cells and neural stem cells	protocol ameliorations (factors, starting cell type)
20155819	01-Apr-10	Feng, Q. et al. Hemangioblastic derivatives from human induced pluripotent stem cells exhibit limited expansion and early senescence. Stem cells (Dayton, Ohio) 28, 704-712.	human	iPS differentiated to hemangioblasts, endothelial and hematopoietic cells	iPS differentiation potential
20160098	02-Mar-10	Hu, B.Y. et al. Neural differentiation of human induced pluripotent stem cells follows developmental principles but with variable potency. Proceedings of the National Academy of Sciences of the United States of America 107, 4335-4340.	human	iPS differentiate towards neural lineage but with lower efficiency and more variability than ESC	iPS differentiation potential
20160486	01-Mar-10	Lagarkova, M.A. et al. Induction of pluripotency in human endothelial cells resets epigenetic profile on genome scale. Cell cycle (Georgetown, Tex 9, 937-946.	human	iPS generated from umbilical vein endothelial cells	protocol ameliorations (factors, starting cell type)
20161095	01-Apr-09	Nelson, T.J., Martinez-Fernandez, A., Yamada, S., Mael, A.A., Terzic, A., and Ikeda, Y. (2009). Induced pluripotent reprogramming from promiscuous human stemness related factors. Clinical and translational science 2, 118-126.	mouse	mouse iPS generated using human reprogramming factors	protocol ameliorations (factors, starting cell type)
20166150	01-Apr-10	Parameswaran, S. et al. Induced pluripotent stem cells generate both retinal ganglion cells and photoreceptors: therapeutic implications in degenerative changes in glaucoma and age-related macular degeneration. Stem cells (Dayton, Ohio) 28, 695-703.	mouse	iPS differentiate to retinal ganglion cells and photoreceptors	iPS differentiation potential
20176987	09-Mar-10	Lian, Q. et al. Functional mesenchymal stem cells derived from human induced pluripotent stem cells attenuate limb ischemia in mice. Circulation 121, 1113-1123.	human	iPS differentiated to mesenchymal stem cells	iPS differentiation potential
20188704	25-Feb-10	Yakubov, E., Rechavi, G., Rozenblatt, S., and Givol, D. Reprogramming of human fibroblasts to pluripotent stem cells using mRNA of four transcription factors. Biochemical and biophysical research communications 394, 189-193.	human	generation of iPS without DNA integration	going non integrative
20201064	01-Apr-10	Mali, P. et al. Butyrate greatly enhances derivation of human induced pluripotent stem cells by promoting epigenetic remodeling and the expression of pluripotency-associated genes. Stem cells (Dayton, Ohio) 28, 713-720.	human	Butyrate helps to enhance the efficiency of iPS generation	going non integrative, patients' specific iPS, protocol ameliorations (factors, starting cell type)
20201066	01-Apr-10	Prigione, A., Fauler, B., Lurz, R., Lehrach, H., and Adjaye, J. The senescence-related mitochondrial/oxidative stress pathway is repressed in human induced pluripotent stem cells. Stem cells (Dayton, Ohio) 28, 721-733.	human	mitochondria in iPS revert to the immature ES-like state	mechanism / characterization of iPS
20221419	01-Feb-10	Martinez-Fernandez, A., Nelson, T.J., Ikeda, Y., and Terzic, A. c-MYC independent nuclear reprogramming favors cardiogenic potential of induced pluripotent stem cells. Journal of cardiovascular translational research 3, 13-23.	mouse	iPS generated without c-Myc differentiate into cardiac lineage	iPS differentiation potential, iPS generation
20231315	15-Mar-10	Edel, M.J., Menchon, C., Menendez, S., Consiglio, A., Raya, A., and Izpisua Belmonte, J.C. Rem2 GTPase maintains survival of human embryonic stem cells as well as enhancing reprogramming by regulating p53 and cyclin D1. Genes & development 24, 561-573.	human	Rem2 enhance reprogramming efficiency of somatic cells	protocol ameliorations (factors, starting cell type)
20336530	01-Jan-10	Li, W., and Ding, S. Generation of novel rat and human pluripotent stem cells by reprogramming and chemical approaches. Methods in molecular biology (Clifton, NJ 636, 293-300.	human	generation of novel iPS cells	iPS generation
20354136	30-Mar-10	Mathew, R., Jia, W., Sharma, A., Zhao, Y., Clarke, L.E., Cheng, X., Wang, H., Salli, U., Vrana, K.E., Robertson, G.P., et al. Robust activation of the human but not mouse telomerase gene during the induction of pluripotency. Faseb J.	mouse, human	Telomerase activation in iPS	mechanism / characterization of iPS
20381452	07-Apr-10	Nagai, K. et al. Long-term culture following ES-like gene-induced reprogramming elicits an aggressive phenotype in mutated cholangiocellular carcinoma cells. Biochemical and biophysical research communications 395, 258-263.	mouse	long-term culture of cancer cell -derived iPS results in agressive phenotype	iPS generation, mechanism / characterization of iPS
20382743	13-Apr-10	Liu, L., Luo, G.Z., Yang, W., Zhao, X., Zheng, Q., Lv, Z., Li, W., Wu, H.J., Wang, L., Wang, X.J., et al. Activation of the imprinted Dlk1-Dio3 region correlates with pluripotency levels of mouse stem cells. The Journal of biological chemistry.	mouse	identification of fully or partially reprogrammed iPS	mechanism / characterization of iPS
20392203	14-Apr-10	Xu, J., Wang, F., Tang, Z., Zhan, Y., Zhang, J., Yan, Q., Xiong, Y., Xie, X., Wu, J., and Zhang, S. Role of leukemia inhibitory factor in the induction of pluripotent stem cells in mice. Cell biology international.	mouse	LIF acts as a protective factor for the transition from pre-iPS to final-iPS	mechanism / characterization of iPS
20397045	16-Apr-10	Lee, A.Y., and Kent Lloyd, K.C. Rederivation of transgenic mice from iPS cells derived from frozen tissue. Transgenic research.	mouse	iPS generated from frozen fibroblasts	protocol ameliorations (factors, starting cell type)
20417254	21-Apr-10	Okada, M., Oka, M., and Yoneda, Y. Effective culture conditions for the induction of pluripotent stem cells. Biochimica et biophysica acta.	mouse	serum-free medium is more effective for generation of iPS	protocol ameliorations (factors, starting cell type)
20427755	28-Apr-10	Kou, Z., Kang, L., Yuan, Y., Tao, Y., Zhang, Y., Wu, T., He, J., Wang, J., Liu, Z., and Gao, S. Mice Cloned from Induced Pluripotent Stem Cells (iPSC). Biology of reproduction.	mouse	mice cloned from iPS	better functional equivalence between ES and iPS cells
20432258	01-Mar-10	Liu, H., Ye, Z., Kim, Y., Sharkis, S., and Jang, Y.Y. Generation of endoderm-derived human induced pluripotent stem cells from primary hepatocytes. Hepatology (Baltimore, Md 51, 1810-1819.	human	iPS from primary hepatocytes	protocol ameliorations (factors, starting cell type)
20436460	02-May-10	Smith, Z.D., Nachman, I., Regev, A., and Meissner, A. Dynamic single-cell imaging of direct reprogramming reveals an early specifying event. Nature biotechnology 28, 521-526.	mouse	high-throughput imaging system to monitor transition of MEFs to iPS	mechanism / characterization of iPS
20439100	01-Apr-10	Pan, C., Hicks, A., Guan, X., Chen, H., and Bishop, C.E. SNL fibroblast feeder layers support derivation and maintenance of human induced pluripotent stem cells. Journal of genetics and genomics = Yi chuan xue bao 37, 241-248.	human	iPSs derived on SNL feeder cells	protocol ameliorations (factors, starting cell type)
20439621	03-May-10	Cho, H.J., Lee, C.S., Kwon, Y.W., Paek, J.S., Lee, S.H., Hur, J., Lee, E.J., Roh, T.Y., Chu, I.S., Leem, S.H., et al. Induction of pluripotent stem cells from adult somatic cells by protein-based reprogramming without genetic manipulation. Blood.	mouse	Generation of iPS using protein transfer	protocol ameliorations (factors, starting cell type)
20484577	19-May-10	Chen, M., Chen, Q., Sun, X., Shen, W., Liu, B., Zhong, X.F., Leng, Y., Li, C., Zhang, W., Chai, F., et al. Generation of Retinal Ganglion-Like Cells from Reprogrammed Mouse Fibroblasts. Investigative ophthalmology & visual science.	mouse	iPS differentiated to retinal neurons	iPS differentiation potential, iPS generation
20497033	24-May-10	Kunisato, A., Wakatsuki, M., Shinba, H., Ota, T., Ishida, I., and Nagao, K. Direct generation of induced pluripotent stem cells from human non-mobilized blood. Stem cells and development.	human	iPS generated from peripheral blood and bone marrow mononuclear cells	protocol ameliorations (factors, starting cell type)
20504151	26-May-10	Picanco-Castro, V. et al. Pluripotent reprogramming of fibroblasts by lentiviral-mediated insertion of SOX2, C-MYC and TCL-1A. Stem cells and development.	human	iPS generated with three TFs	protocol ameliorations (factors, starting cell type)
