# Supplementary material for: Analysis of Human and Mouse Reprogramming of Somatic Cells to Induced Pluripotent Stem Cells. What Is in the Plate?
Source: PLoS One. 2010 Sep 17;5(9):e12664. doi: 10.1371/journal.pone.0012664 (PMC2941458; doi:10.1371/journal.pone.0012664)
Supplement: File S2 — Top 1000 changes human. Summary of genes among the top 1000 changes in any human pairwise comparison with details of presence among the top 1000 and rank in all comparisons and highlighting similarities and differences between ES and iPS cells. (2.74 MB XLS) [file pone.0012664.s015.xls]

## Sheet: up_ES_ipS
			top 1000 ES and iPS in at least 44% of ES and iPS comparisons and at least 2 experiments	top 1000 ES in at least 44% of iPS to fib comparisons	top 1000 ES in at least 44% of ES to fib comparisons	top X (up) in at least 1 experiment	top X in n experiments	nb available experiments	top X in fib-ips comparison	available fib-ips comparisons	average rank in comparison Fib-iPS	FIB-iPS top X in n% exp available	top X in fib-es comparison	available fib-es comparisons	average rank in comparison Fib-ES	FIB-ES top X in n% exp available	top X in fib-part ips comparison	available fib-part ips comparisons	average rank in comparison Fib-pre iPS	FIB-pre iPS top X in n% exp available	consensus dir change fib-iPS	consensus dir change fib-ES	consensus dir change fib-preiPS
Hs.652553	HESRG	Embryonic stem cell related protein	1	1	1	1	19	19	10	10	11.2	1	8	8	6.25	1	1	1	209	1	up in iPS	up in ES	up in pre-iPS
Hs.542050	TACSTD1	Tumor-associated calcium signal transducer 1	1	1	1	1	9	9	4	4	17.5	1	4	4	253.75	1	1	1	58	1	up in iPS	up in ES	up in pre-iPS
Hs.86154	LIN28	Lin-28 homolog (C. elegans)	1	1	1	1	27	27	14	14	18.5714	1	12	12	30.9167	1	1	1	201	1	up in iPS	up in ES	up in pre-iPS
Hs.113170	expressed in: embryonic tissue| kidney| liver| ovary| placenta| prostate| germ cell tumor| liver tumor| normal| prostate cancer|embryoid body| blastocyst| fetus| adult	Transcribed locus	1	1	1	1	23	24	12	12	20.5	1	10	10	17.1	1	1	2	1142	0.5	up in iPS	up in ES	up in pre-iPS
Hs.249184	POU5F1	POU class 5 homeobox 1	1	1	1	1	29	30	15	15	36.8667	1	13	13	42.1538	1	1	2	5187.5	0.5	up in iPS	up in ES	down in pre-iPS
Hs.317659	DPPA4	Developmental pluripotency associated 4	1	1	1	1	30	30	15	15	43.5333	1	13	13	30.7692	1	2	2	273	1	up in iPS	up in ES	up in pre-iPS
Hs.713611	DNMT3B	DNA (cytosine-5-)-methyltransferase 3 beta	1	1	1	1	7	9	4	4	62	1	3	4	376	0.75	0	1	7162	0	up in iPS	up in ES	up in pre-iPS
Hs.156967	SEMA6A	Sema domain, transmembrane domain (TM), and cytoplasmic domain, (semaphorin) 6A	1	1	1	1	27	28	14	14	65.5	1	12	12	98.25	1	1	2	701.5	0.5	up in iPS	up in ES	up in pre-iPS
Hs.175220	SLC7A3	Solute carrier family 7 (cationic amino acid transporter, y+ system), member 3	1	1	1	1	28	30	15	15	67.0667	1	12	13	475.769	0.923077	1	2	1131.5	0.5	up in iPS	up in ES	up in pre-iPS
Hs.690098	expressed in: blood| embryonic tissue| leukemia| normal| blastocyst| adult	Transcribed locus	1	1	1	1	5	5	2	2	77	1	2	2	103.5	1	1	1	263	1	up in iPS	up in ES	up in pre-iPS
Hs.518438	SOX2	SRY (sex determining region Y)-box 2	1	1	1	1	28	30	14	15	100.267	0.933333	13	13	57.6154	1	1	2	1803.5	0.5	up in iPS	up in ES	up in pre-iPS
Hs.533779	CLDN6	Claudin 6	1	1	1	1	28	30	15	15	102	1	12	13	441.385	0.923077	1	2	5045.5	0.5	up in iPS	up in ES	ambiguous
Hs.231895	expressed in: bone| brain| embryonic tissue| mammary gland| muscle| nerve| ovary| prostate| testis| breast (mammary gland) tumor| germ cell tumor| glioma| liver tumor| non-neoplasia| normal| ovarian tumor| primitive neuroectodermal tumor of the CNS| prostate cancer|embryoid body| fetus| infant| adult	CDNA FLJ38271 fis, clone FCBBF3002782, moderately similar to Leptin receptor	1	1	1	1	21	21	11	11	102.636	1	9	9	113.556	1	1	1	724	1	up in iPS	up in ES	up in pre-iPS
Hs.661360	NANOG	Nanog homeobox pseudogene 1	1	1	1	1	25	25	13	13	116	1	11	11	110	1	1	1	574	1	up in iPS	up in ES	up in pre-iPS
Hs.643024	DNMT3B	DNA (cytosine-5-)-methyltransferase 3 beta	1	1	1	1	19	19	10	10	116.8	1	8	8	95.125	1	1	1	109	1	up in iPS	up in ES	up in pre-iPS
Hs.105196	expressed in: blood| bone| embryonic tissue| eye| kidney| muscle| pancreas| placenta| prostate| chondrosarcoma| germ cell tumor| normal| pancreatic tumor| primitive neuroectodermal tumor of the CNS| soft tissue/muscle tissue tumor| blastocyst| fetus| adult	CDNA FLJ35259 fis, clone PROST2004251	1	1	1	1	22	22	11	11	124.273	1	9	9	81	1	2	2	195.5	1	up in iPS	up in ES	up in pre-iPS
Hs.646421	USP44	Ubiquitin specific peptidase 44	1	1	1	1	26	28	14	14	126.857	1	11	12	543	0.916667	1	2	825.5	0.5	up in iPS	up in ES	up in pre-iPS
Hs.630189	JARID2	Jumonji, AT rich interactive domain 2	1	1	1	1	9	9	4	4	130.75	1	4	4	306.5	1	1	1	728	1	up in iPS	up in ES	up in pre-iPS
Hs.685462	L1TD1	LINE-1 type transposase domain containing 1	1	1	1	1	26	28	14	14	136.5	1	11	12	770.667	0.916667	1	2	2841.5	0.5	up in iPS	up in ES	up in pre-iPS
Hs.385870	TDGF1	Teratocarcinoma-derived growth factor 1	1	1	1	1	26	27	13	14	138.071	0.928571	12	12	148.5	1	1	1	128	1	up in iPS	up in ES	up in pre-iPS
Hs.23616	LIN28B	Lin-28 homolog B (C. elegans)	1	1	1	1	26	27	13	14	161.143	0.928571	12	12	163.417	1	1	1	158	1	up in iPS	up in ES	up in pre-iPS
Hs.96885	VASH2	Vasohibin 2	1	1	1	1	28	30	15	15	162.733	1	12	13	216.462	0.923077	1	2	1437	0.5	up in iPS	up in ES	up in pre-iPS
Hs.567678	TRIM71	Tripartite motif-containing 71	1	1	1	1	7	9	4	4	166.5	1	3	4	1463.75	0.75	0	1	6230	0	up in iPS	up in ES	up in pre-iPS
Hs.517113	SALL4	Sal-like 4 (Drosophila)	1	1	1	1	25	27	13	14	169.286	0.928571	11	12	378.333	0.916667	1	1	425	1	up in iPS	up in ES	up in pre-iPS
Hs.197683	expressed in: germ cell tumor	Transcribed locus	1	1	1	1	19	19	10	10	174.8	1	8	8	105.875	1	1	1	818	1	up in iPS	up in ES	up in pre-iPS
Hs.346950	CRABP1	Cellular retinoic acid binding protein 1	1	1	1	1	27	27	14	14	177.929	1	12	12	173.75	1	1	1	723	1	up in iPS	up in ES	up in pre-iPS
Hs.150595	CYP26A1	Cytochrome P450, family 26, subfamily A, polypeptide 1	1	1	1	1	27	30	15	15	189.133	1	12	13	381.231	0.923077	0	2	5462	0	up in iPS	up in ES	up in pre-iPS
Hs.436518	RBPMS2	RNA binding protein with multiple splicing 2	1	1	1	1	27	30	14	15	215.067	0.933333	12	13	591.308	0.923077	1	2	3507	0.5	up in iPS	up in ES	up in pre-iPS
Hs.163244	LRRN1	Leucine rich repeat neuronal 1	1	1	1	1	25	27	13	14	216	0.928571	12	12	109.333	1	0	1	3134	0	up in iPS	up in ES	up in pre-iPS
Hs.17631	FZD5	Frizzled homolog 5 (Drosophila)	1	1	1	1	28	30	15	15	230.667	1	12	13	736.462	0.923077	1	2	1064	0.5	up in iPS	up in ES	up in pre-iPS
Hs.300701	TUBB2B	Tubulin, beta 2B	1	1	1	1	26	27	14	14	237.357	1	11	12	515.333	0.916667	1	1	156	1	up in iPS	up in ES	up in pre-iPS
Hs.302352	GABRB3	Gamma-aminobutyric acid (GABA) A receptor, beta 3	1	1	1	1	25	27	14	14	237.714	1	11	12	317.167	0.916667	0	1	2603	0	up in iPS	up in ES	up in pre-iPS
Hs.111227	ZIC3	Zic family member 3 (odd-paired homolog, Drosophila)	1	1	1	1	25	30	14	15	246.933	0.933333	11	13	909.077	0.846154	0	2	5778.5	0	up in iPS	up in ES	up in pre-iPS
Hs.584238	GLDC	Glycine dehydrogenase (decarboxylating)	1	1	1	1	28	30	14	15	253.533	0.933333	12	13	546.538	0.923077	2	2	232	1	up in iPS	up in ES	up in pre-iPS
Hs.421391	LECT1	Leukocyte cell derived chemotaxin 1	1	1	1	1	28	30	15	15	262.267	1	12	13	986.846	0.923077	1	2	567.5	0.5	up in iPS	up in ES	up in pre-iPS
Hs.694721	CD24	CD24 molecule	1	1	1	1	25	28	13	14	266.286	0.928571	10	12	240.5	0.833333	2	2	257	1	up in iPS	up in ES	up in pre-iPS
Hs.656214	LEFTY1	Left-right determination factor 1	1	1	1	1	24	25	12	13	269.308	0.923077	11	11	60.0909	1	1	1	427	1	up in iPS	up in ES	up in pre-iPS
Hs.461086	CDH1	Cadherin 1, type 1, E-cadherin (epithelial)	1	1	1	1	26	30	14	15	291.933	0.933333	11	13	401.538	0.846154	1	2	4616	0.5	up in iPS	up in ES	up in pre-iPS
Hs.519884	GCNT2	Glucosaminyl (N-acetyl) transferase 2, I-branching enzyme (I blood group)	1	1	1	1	26	30	13	15	297.467	0.866667	11	13	699.923	0.846154	2	2	231.5	1	up in iPS	up in ES	up in pre-iPS
Hs.58367	GPC4	Glypican 4	1	1	1	1	29	30	15	15	299.2	1	12	13	370	0.923077	2	2	529	1	up in iPS	up in ES	up in pre-iPS
Hs.675052	expressed in: normal| fetus	Transcribed locus	1	1	1	1	5	5	2	2	302	1	2	2	276.5	1	1	1	714	1	up in iPS	up in ES	up in pre-iPS
Hs.592473	expressed in: adrenal gland| brain| connective tissue| embryonic tissue| eye| heart| intestine| kidney| liver| lung| lymph node| muscle| pancreas| pituitary gland| skin| spleen| stomach| testis| thymus| thyroid| uterus| vascular| gastrointestinal tumor| germ cell tumor| head and neck tumor| kidney tumor| non-neoplasia| normal| retinoblastoma| soft tissue/muscle tissue tumor|embryoid body| blastoc…	CDNA FLJ33569 fis, clone BRAMY2010317	1	1	1	1	20	21	10	11	302.545	0.909091	9	9	199.444	1	1	1	472	1	up in iPS	up in ES	up in pre-iPS
Hs.278959	GAL	Galanin prepropeptide	1	1	1	1	25	27	12	14	326	0.857143	12	12	231.917	1	1	1	60	1	up in iPS	up in ES	up in pre-iPS
Hs.335413	expressed in: adrenal gland| brain| eye| lung| mammary gland| pancreas| parathyroid| prostate| glioma| non-neoplasia| normal| primitive neuroectodermal tumor of the CNS| fetus| adult	Homo sapiens, clone IMAGE:5241654, mRNA	1	1	1	1	5	5	2	2	329.5	1	2	2	275	1	1	1	468	1	up in iPS	up in ES	up in pre-iPS
Hs.517293	F11R	F11 receptor	1	1	1	1	17	19	9	10	334.4	0.9	7	8	290.375	0.875	1	1	456	1	up in iPS	ambiguous	up in pre-iPS
Hs.642978		Transcribed locus, moderately similar to XP_001472334	1	1	1	1	19	19	10	10	341.6	1	8	8	484.75	1	1	1	523	1	up in iPS	up in ES	up in pre-iPS
Hs.82002	EDNRB	Endothelin receptor type B	1	1	1	1	23	30	14	15	342.667	0.933333	8	13	805.538	0.615385	1	2	5133	0.5	up in iPS	up in ES	ambiguous
Hs.655169	SLC2A14	Solute carrier family 2 (facilitated glucose transporter), member 14	1	1	1	1	8	9	4	4	351.25	1	4	4	549	1	0	1	3275	0	up in iPS	up in ES	down in pre-iPS
Hs.351262	expressed in: brain| embryonic tissue| muscle| germ cell tumor| glioma| normal| blastocyst	Transcribed locus, strongly similar to XP_001136429.1 PREDICTED: hypothetical protein [Pan troglodytes]	1	1	1	1	16	22	9	11	351.636	0.818182	7	9	921	0.777778	0	2	4076	0	up in iPS	up in ES	up in pre-iPS
Hs.4944	C9orf58	Chromosome 9 open reading frame 58	1	1	1	1	18	21	10	11	353.455	0.909091	8	9	289.667	0.888889	0	1	1087	0	up in iPS	up in ES	up in pre-iPS
Hs.21016	COCH	Coagulation factor C homolog, cochlin (Limulus polyphemus)	1	1	1	1	27	30	15	15	369.4	1	10	13	705.462	0.769231	2	2	48.5	1	up in iPS	up in ES	up in pre-iPS
Hs.135270	CRMP1	Collapsin response mediator protein 1	1	1	1	1	28	30	15	15	369.4	1	12	13	816.385	0.923077	1	2	896.5	0.5	up in iPS	up in ES	up in pre-iPS
Hs.444459	C9orf135	Chromosome 9 open reading frame 135	1	1	1	1	23	25	12	13	373.462	0.923077	11	11	337.091	1	0	1	1336	0	up in iPS	up in ES	up in pre-iPS
Hs.591047	SCNN1A	Sodium channel, nonvoltage-gated 1 alpha	1	1	1	1	21	26	11	13	390.077	0.846154	10	11	341.364	0.909091	0	2	13287.5	0	up in iPS	up in ES	up in pre-iPS
Hs.655684	CNTNAP2	Contactin associated protein-like 2	1	1	1	1	22	28	12	14	391.429	0.857143	9	12	572.083	0.75	1	2	1874	0.5	up in iPS	up in ES	up in pre-iPS
Hs.553493	expressed in: brain| connective tissue| eye| heart| kidney| lung| ovary| prostate| thyroid| head and neck tumor| lung tumor| normal| ovarian tumor| prostate cancer| fetus| adult	Transcribed locus	1	1	1	1	16	19	9	10	401	0.9	6	8	577.375	0.75	1	1	782	1	up in iPS	up in ES	up in pre-iPS
Hs.455955	LOC730125	Hypothetical LOC730125	1	1	1	1	20	21	11	11	415.273	1	9	9	466.444	1	0	1	1046	0	up in iPS	up in ES	up in pre-iPS
Hs.505154	FAM60A	Family with sequence similarity 60, member A	1	1	1	1	26	28	13	14	420.357	0.928571	11	12	374.583	0.916667	2	2	128	1	up in iPS	up in ES	up in pre-iPS
Hs.79015	CD200	CD200 molecule	1	1	1	1	25	30	13	15	442.467	0.866667	11	13	1219.85	0.846154	1	2	3497.5	0.5	up in iPS	up in ES	up in pre-iPS
Hs.705503	CXADR	Coxsackie virus and adenovirus receptor	1	1	1	1	22	26	12	13	445.538	0.923077	9	11	826.727	0.818182	1	2	3747	0.5	up in iPS	up in ES	up in pre-iPS
Hs.505326	NELL2	NEL-like 2 (chicken)	1	1	1	1	28	30	14	15	474.867	0.933333	12	13	968.231	0.923077	2	2	235	1	up in iPS	up in ES	up in pre-iPS
Hs.665450	HLA-DPB2	Major histocompatibility complex, class II, DP beta 2 (pseudogene)	1	1	1	1	18	23	9	12	487.583	0.75	9	10	512.5	0.9	0	1	20315	0	up in iPS	up in ES	up in pre-iPS
Hs.8035	RASL11B	RAS-like, family 11, member B	1	1	1	1	24	27	13	14	491.571	0.928571	11	12	1039.17	0.916667	0	1	3020	0	up in iPS	up in ES	up in pre-iPS
Hs.652568	RMST	Rhabdomyosarcoma 2 associated transcript (non-protein coding)	1	1	1	1	16	19	8	10	501.9	0.8	8	8	318.125	1	0	1	7524	0	up in iPS	up in ES	up in pre-iPS
Hs.185566	expressed in: embryonic tissue| mammary gland| pancreas| stomach| breast (mammary gland) tumor| gastrointestinal tumor| normal| blastocyst| adult	Transcribed locus	1	1	1	1	4	5	2	2	504.5	1	2	2	176	1	0	1	9460	0	up in iPS	up in ES	up in pre-iPS
Hs.460789	TOX3	TOX high mobility group box family member 3	1	1	1	1	18	21	10	11	512.091	0.909091	8	9	460.556	0.888889	0	1	2916	0	up in iPS	up in ES	up in pre-iPS
Hs.313	SPP1	Secreted phosphoprotein 1	1	1	1	1	25	30	13	15	513.267	0.866667	10	13	727.692	0.769231	2	2	283.5	1	up in iPS	up in ES	up in pre-iPS
Hs.709226	CDH3	Cadherin 3, type 1, P-cadherin (placental)	1	1	1	1	19	26	11	13	523.538	0.846154	8	11	1031.91	0.727273	0	2	7232	0	up in iPS	up in ES	ambiguous
Hs.542050	EPCAM	Epithelial cell adhesion molecule	1	1	1	1	17	19	9	10	528	0.9	7	8	960.375	0.875	1	1	567	1	up in iPS	up in ES	up in pre-iPS
Hs.418367	NMU	Neuromedin U	1	1	1	1	23	27	12	14	540.857	0.857143	10	12	580	0.833333	1	1	70	1	up in iPS	up in ES	up in pre-iPS
Hs.660699	KIF5C	Kinesin family member 5C	1	1	1	1	21	26	11	13	564	0.846154	9	11	547.636	0.818182	1	2	4814	0.5	up in iPS	up in ES	up in pre-iPS
Hs.416358	SALL2	Sal-like 2 (Drosophila)	1	1	1	1	21	30	11	15	567	0.733333	10	13	1019.08	0.769231	0	2	4806.5	0	up in iPS	up in ES	up in pre-iPS
Hs.134974	GAP43	Growth associated protein 43	1	1	1	1	19	27	11	14	569.071	0.785714	8	12	712.583	0.666667	0	1	2816	0	up in iPS	up in ES	up in pre-iPS
Hs.655268	expressed in: bladder| brain| ear| embryonic tissue| eye| intestine| kidney| liver| lung| mammary gland| muscle| ovary| pancreas| prostate| skin| stomach| testis| uterus| bladder carcinoma| colorectal tumor| gastrointestinal tumor| germ cell tumor| glioma| liver tumor| lung tumor| non-neoplasia| normal| ovarian tumor| prostate cancer| uterine tumor|embryoid body| fetus| adult	Transcribed locus	1	1	1	1	17	19	9	10	569.2	0.9	7	8	991.75	0.875	1	1	112	1	up in iPS	up in ES	up in pre-iPS
Hs.708072	STRBP	Chromosome 9 open reading frame 45	1	1	1	1	20	23	11	12	584.417	0.916667	8	10	810.3	0.8	1	1	757	1	up in iPS	up in ES	up in pre-iPS
Hs.152129	LOC100131138	Similar to hCG2040918	1	1	1	1	18	25	9	13	590.077	0.692308	9	11	580.818	0.818182	0	1	3369	0	up in iPS	up in ES	up in pre-iPS
Hs.20395	CHD7	Chromodomain helicase DNA binding protein 7	1	1	1	1	17	19	9	10	625.4	0.9	7	8	2133.62	0.875	1	1	391	1	up in iPS	up in ES	up in pre-iPS
Hs.516802	KIF1A	Kinesin family member 1A	1	1	1	1	20	27	11	14	632.571	0.785714	9	12	642	0.75	0	1	3022	0	up in iPS	up in ES	up in pre-iPS
Hs.495710	GPM6B	Glycoprotein M6B	1	1	1	1	23	30	13	15	636.133	0.866667	10	13	1218.54	0.769231	0	2	2617	0	up in iPS	up in ES	ambiguous
Hs.238889	UNC5D	Unc-5 homolog D (C. elegans)	1	1	1	1	21	27	11	14	648.143	0.785714	10	12	1283.67	0.833333	0	1	5125	0	up in iPS	up in ES	up in pre-iPS
Hs.16426	expressed in: adrenal gland| ascites| brain| embryonic tissue| eye| intestine| kidney| liver| lung| mammary gland| muscle| nerve| pancreas| testis| breast (mammary gland) tumor| colorectal tumor| gastrointestinal tumor| germ cell tumor| kidney tumor| liver tumor| non-neoplasia| normal| pancreatic tumor|embryoid body| blastocyst| fetus| infant| adult	Transcribed locus	1	1	1	1	22	25	11	13	653.308	0.846154	10	11	543.364	0.909091	1	1	100	1	up in iPS	up in ES	up in pre-iPS
Hs.148685	GPRC5B	G protein-coupled receptor, family C, group 5, member B	1	1	1	1	21	27	12	14	659	0.857143	9	12	589.75	0.75	0	1	4121	0	up in iPS	up in ES	up in pre-iPS
Hs.444212	VSNL1	Visinin-like 1	1	1	1	1	22	30	11	15	664.267	0.733333	11	13	455.231	0.846154	0	2	2697	0	up in iPS	up in ES	ambiguous
Hs.75335	GATM	Glycine amidinotransferase (L-arginine:glycine amidinotransferase)	1	1	1	1	23	30	14	15	668.067	0.933333	9	13	1330.85	0.692308	0	2	2215	0	up in iPS	up in ES	up in pre-iPS
Hs.25960	MYCN	V-myc myelocytomatosis viral related oncogene, neuroblastoma derived (avian)	1	1	1	1	23	30	13	15	671.467	0.866667	10	13	970.846	0.769231	0	2	6145	0	up in iPS	up in ES	up in pre-iPS
Hs.653700	ZIC2	Zic family member 2 (odd-paired homolog, Drosophila)	1	1	1	1	23	25	12	13	675.462	0.923077	10	11	912.909	0.909091	1	1	305	1	up in iPS	up in ES	up in pre-iPS
Hs.148989	CGNL1	Cingulin-like 1	1	1	1	1	23	30	12	15	687.267	0.8	11	13	546.308	0.846154	0	2	2433	0	up in iPS	up in ES	up in pre-iPS
Hs.633123	expressed in: blood| brain| embryonic tissue| eye| liver| lung| testis| thyroid| germ cell tumor| head and neck tumor| normal| blastocyst| fetus| adult	CDNA FLJ30437 fis, clone BRACE2009045	1	1	1	1	18	24	10	12	687.5	0.833333	8	10	917.8	0.8	0	2	5830	0	up in iPS	up in ES	up in pre-iPS
Hs.507382	LOC283523	Similar to telomeric repeat binding factor (NIMA-interacting) 1	1	1	1	1	4	5	2	2	695	1	2	2	407.5	1	0	1	9816	0	up in iPS	up in ES	down in pre-iPS
Hs.655830	HELLS	Helicase, lymphoid-specific	1	1	1	1	20	23	11	12	700.5	0.916667	8	10	761.9	0.8	1	1	428	1	up in iPS	up in ES	up in pre-iPS
Hs.201083	MAL2	Mal, T-cell differentiation protein 2	1	1	1	1	25	30	14	15	706.867	0.933333	11	13	1148.85	0.846154	0	2	4559.5	0	up in iPS	up in ES	up in pre-iPS
Hs.376071	CCND2	Cyclin D2	1	1	1	1	24	30	13	15	708.133	0.866667	10	13	1024.69	0.769231	1	2	1635.5	0.5	up in iPS	up in ES	up in pre-iPS
Hs.288655	OTX2	Orthodenticle homeobox 2	1	1	1	1	24	27	12	14	710.143	0.857143	12	12	224.333	1	0	1	5189	0	up in iPS	up in ES	up in pre-iPS
Hs.564847	SNRPN	Small nuclear ribonucleoprotein polypeptide N	1	1	1	1	20	25	10	13	717.923	0.769231	10	11	830.455	0.909091	0	1	1749	0	up in iPS	up in ES	up in pre-iPS
Hs.65425	CALB1	Calbindin 1, 28kDa	1	1	1	1	24	30	11	15	729.133	0.733333	11	13	1184.23	0.846154	2	2	468.5	1	up in iPS	up in ES	up in pre-iPS
Hs.156738	AASS	Aminoadipate-semialdehyde synthase	1	1	1	1	21	30	10	15	730.8	0.666667	11	13	775.385	0.846154	0	2	4195	0	up in iPS	up in ES	up in pre-iPS
Hs.483765	SCGB3A2	Secretoglobin, family 3A, member 2	1	1	1	1	27	30	14	15	730.867	0.933333	12	13	516.385	0.923077	1	2	7339.5	0.5	up in iPS	up in ES	ambiguous
Hs.642795		cDNA clone IMAGE:5311370	1	1	1	1	14	19	8	10	734.1	0.8	6	8	839.25	0.75	0	1	1529	0	up in iPS	up in ES	up in pre-iPS
Hs.614734	PROM1	Prominin 1	1	1	1	1	21	25	11	13	736.846	0.846154	9	11	522.091	0.818182	1	1	28	1	up in iPS	up in ES	up in pre-iPS
Hs.19114	HMGB3	High-mobility group box 3	1	1	1	1	5	8	3	4	737	0.75	2	4	1690.5	0.5	0	0	#DIV/0!	#DIV/0!	up in iPS	up in ES
Hs.56145	TMSL8	Thymosin-like 8	1	1	1	1	14	25	8	13	737.308	0.615385	5	11	2286.82	0.454545	1	1	463	1	up in iPS	up in ES	up in pre-iPS
Hs.655532	ARID3B	AT rich interactive domain 3B (BRIGHT-like)	1	1	1	1	16	23	9	12	745.917	0.75	7	10	1539	0.7	0	1	2318	0	up in iPS	up in ES	up in pre-iPS
Hs.31439	SPINT2	Serine peptidase inhibitor, Kunitz type, 2	1	1	1	1	19	27	10	14	748.786	0.714286	9	12	941.833	0.75	0	1	4761	0	up in iPS	up in ES	up in pre-iPS
Hs.462585	PIPOX	Pipecolic acid oxidase	1	1	1	1	24	30	12	15	750.133	0.8	10	13	1176	0.769231	2	2	283.5	1	up in iPS	up in ES	up in pre-iPS
Hs.38621	expressed in: adipose tissue| bone| brain| ear| heart| placenta| vascular| normal| prostate cancer| fetus| adult	Transcribed locus	1	1	1	1	14	23	7	12	758.083	0.583333	7	10	769.5	0.7	0	1	1986	0	up in iPS	up in ES	up in pre-iPS
Hs.535075	NRARP	Notch-regulated ankyrin repeat protein	1	1	1	1	22	26	12	13	771.077	0.923077	8	11	1591.45	0.727273	2	2	454	1	up in iPS	up in ES	up in pre-iPS
Hs.135458	ITGB1BP3	Integrin beta 1 binding protein 3	1	1	1	1	20	27	11	14	779.714	0.785714	9	12	1154.33	0.75	0	1	4022	0	up in iPS	up in ES	up in pre-iPS
Hs.534377	CLDN10	Claudin 10	1	1	1	1	25	30	13	15	787.8	0.866667	11	13	808.462	0.846154	1	2	770	0.5	up in iPS	up in ES	up in pre-iPS
Hs.335787	ZFP42	Zinc finger protein 42 homolog (mouse)	1	1	1	1	26	30	12	15	789.333	0.8	13	13	124.769	1	1	2	1249.5	0.5	up in iPS	up in ES	up in pre-iPS
Hs.470627	LCK	Lymphocyte-specific protein tyrosine kinase	1	1	1	1	19	30	10	15	789.467	0.666667	9	13	1246.23	0.692308	0	2	4319	0	up in iPS	up in ES	up in pre-iPS
Hs.568152	OVOS	Ovostatin	1	1	1	1	16	19	8	10	789.6	0.8	7	8	790	0.875	1	1	124	1	up in iPS	up in ES	up in pre-iPS
Hs.654899	CDS1	CDP-diacylglycerol synthase (phosphatidase sytidyltransferase) 1	1	1	1	1	15	19	8	10	797.6	0.8	7	8	634.125	0.875	0	1	20329	0	up in iPS	ambiguous	up in pre-iPS
Hs.719927	SNX10	Sorting nexion 10	1	1	1	1	16	21	8	11	811.182	0.727273	7	9	868.667	0.777778	1	1	453	1	up in iPS	up in ES	up in pre-iPS
Hs.233950	SPINT1	Serine peptidase inhibitor, Kunitz type 1	1	1	1	1	23	30	13	15	829.733	0.866667	9	13	1587.85	0.692308	1	2	5247.5	0.5	up in iPS	up in ES	up in pre-iPS
Hs.496096	PIM2	Pim-2 oncogene	1	1	1	1	21	30	11	15	838	0.733333	10	13	928.615	0.769231	0	2	4793.5	0	up in iPS	up in ES	up in pre-iPS
Hs.603111	RND2	Rho family GTPase 2	1	1	1	1	17	30	10	15	839.333	0.666667	7	13	1064.77	0.538462	0	2	3190.5	0	up in iPS	up in ES	up in pre-iPS
Hs.232618	SCG3	Secretogranin III	1	1	1	1	23	30	12	15	839.8	0.8	11	13	597.231	0.846154	0	2	8454.5	0	up in iPS	up in ES	up in pre-iPS
Hs.490287	TRIM24	Tripartite motif-containing 24	1	1	1	1	15	27	9	14	843.071	0.642857	6	12	1506.67	0.5	0	1	1679	0	up in iPS	up in ES	up in pre-iPS
Hs.36137	FOXA3	Forkhead box A3	1	1	1	1	21	30	12	15	848.667	0.8	9	13	1006.31	0.692308	0	2	15186	0	up in iPS	up in ES	up in pre-iPS
Hs.110675	APOC1	Apolipoprotein C-I	1	1	1	1	16	27	9	14	850.214	0.642857	7	12	943.417	0.583333	0	1	2586	0	up in iPS	up in ES	up in pre-iPS
Hs.502775	PLA2G16	Phospholipase A2, group XVI	1	1	1	1	15	28	7	14	853.5	0.5	8	12	1000.92	0.666667	0	2	3037	0	up in iPS	up in ES	up in pre-iPS
Hs.431753		Clone HA_003012 unknown mRNA	1	1	1	1	14	19	8	10	857.8	0.8	6	8	763.375	0.75	0	1	4896	0	up in iPS	up in ES	up in pre-iPS
Hs.207459	ST6GAL1	ST6 beta-galactosamide alpha-2,6-sialyltranferase 1	1	1	1	1	20	27	11	14	868.286	0.785714	9	12	1318.67	0.75	0	1	1017	0	up in iPS	up in ES	up in pre-iPS
Hs.504647	expressed in: lung| germ cell tumor| adult	Transcribed locus	1	1	1	1	16	21	8	11	868.818	0.727273	8	9	442.333	0.888889	0	1	5667	0	up in iPS	up in ES	up in pre-iPS
Hs.282387	POLR3G	Polymerase (RNA) III (DNA directed) polypeptide G (32kD)	1	1	1	1	19	27	9	14	874.714	0.642857	9	12	865.25	0.75	1	1	215	1	up in iPS	up in ES	up in pre-iPS
Hs.535326	ASRGL1	Asparaginase like 1	1	1	1	1	20	30	12	15	887.933	0.8	7	13	1475.15	0.538462	1	2	604.5	0.5	up in iPS	up in ES	up in pre-iPS
Hs.528988	CA14	Carbonic anhydrase XIV	1	1	1	1	18	30	11	15	890.133	0.733333	7	13	948.538	0.538462	0	2	9949.5	0	up in iPS	up in ES	up in pre-iPS
Hs.124027	SEPHS1	Selenophosphate synthetase 1	1	1	1	1	20	27	9	14	892.357	0.642857	11	12	698	0.916667	0	1	1480	0	up in iPS	up in ES	up in pre-iPS
Hs.96	PMAIP1	Phorbol-12-myristate-13-acetate-induced protein 1	1	1	1	1	19	30	11	15	896.933	0.733333	8	13	956.538	0.615385	0	2	2440.5	0	up in iPS	up in ES	up in pre-iPS
Hs.412597	DSG2	Desmoglein 2	1	1	1	1	20	30	11	15	897.267	0.733333	8	13	1690.54	0.615385	1	2	2656	0.5	up in iPS	up in ES	up in pre-iPS
Hs.270055	SH3GL3	SH3-domain GRB2-like 3	1	1	1	1	20	27	10	14	899.643	0.714286	9	12	1086.92	0.75	1	1	239	1	up in iPS	up in ES	up in pre-iPS
Hs.630189	JARID2	Jumonji, AT rich interactive domain 2	1	1	1	1	13	19	7	10	902.1	0.7	6	8	951.875	0.75	0	1	1405	0	up in iPS	up in ES	up in pre-iPS
Hs.656471	AP1S2	Adaptor-related protein complex 1, sigma 2 subunit	1	1	1	1	19	23	10	12	913.75	0.833333	8	10	1399.4	0.8	1	1	545	1	up in iPS	up in ES	up in pre-iPS
Hs.28360	expressed in: intestine| pancreas| placenta| stomach| gastrointestinal tumor| germ cell tumor| normal| adult	Transcribed locus	1	1	1	1	11	22	6	11	916.455	0.545455	4	9	955.111	0.444444	1	2	1068.5	0.5	up in iPS	up in ES	up in pre-iPS
Hs.162105	expressed in: brain| embryonic tissue| eye| intestine| kidney| ovary| testis| gastrointestinal tumor| germ cell tumor| kidney tumor| normal| ovarian tumor| primitive neuroectodermal tumor of the CNS| retinoblastoma| blastocyst| fetus| infant| adult	Homo sapiens, clone IMAGE:4401608, mRNA	1	1	1	1	13	21	7	11	925.182	0.636364	6	9	771.222	0.666667	0	1	5094	0	up in iPS	up in ES	up in pre-iPS
Hs.203637	PLS1	Plastin 1 (I isoform)	1	1	1	1	23	27	12	14	927.929	0.857143	10	12	1373.75	0.833333	1	1	171	1	up in iPS	up in ES	up in pre-iPS
Hs.437705	CDC25A	Cell division cycle 25 homolog A (S. pombe)	1	1	1	1	16	30	9	15	934.133	0.6	6	13	2246.77	0.461538	1	2	1048	0.5	up in iPS	up in ES	up in pre-iPS
Hs.444247	RP6-213H19.1	Serine/threonine protein kinase MST4	1	1	1	1	21	25	11	13	936.154	0.846154	9	11	1318	0.818182	1	1	150	1	up in iPS	up in ES	up in pre-iPS
Hs.166348	expressed in: brain| eye| kidney| larynx| lung| nerve| pancreas| pituitary gland| placenta| testis| thyroid| uterus| head and neck tumor| kidney tumor| normal| uterine tumor| fetus| juvenile| adult	CDNA clone IMAGE:5303689	1	1	1	1	19	21	10	11	941.727	0.909091	8	9	676.667	0.888889	1	1	705	1	up in iPS	up in ES	up in pre-iPS
Hs.635508	expressed in: brain| heart| kidney| lung| ovary| pancreas| kidney tumor| normal| ovarian tumor| pancreatic tumor| fetus| juvenile| adult	Transcribed locus	1	1	1	1	11	19	7	10	944.5	0.7	4	8	1040	0.5	0	1	2102	0	up in iPS	up in ES	up in pre-iPS
Hs.135507	EGLN3	Egl nine homolog 3 (C. elegans)	1	1	1	1	14	27	8	14	951.786	0.571429	6	12	1154.33	0.5	0	1	10812	0	up in iPS	up in ES	up in pre-iPS
Hs.578167	C14orf115	Chromosome 14 open reading frame 115	1	1	1	1	21	30	11	15	955.6	0.733333	10	13	1270.23	0.769231	0	2	7649.5	0	up in iPS	up in ES	ambiguous
Hs.398989	BEX2	Brain expressed X-linked 2	1	1	1	1	22	30	12	15	959.533	0.8	10	13	799.846	0.769231	0	2	2979.5	0	up in iPS	up in ES	up in pre-iPS
Hs.1787	PLP1	Proteolipid protein 1	1	1	1	1	23	27	12	14	964.929	0.857143	11	12	454.5	0.916667	0	1	4348	0	up in iPS	up in ES	up in pre-iPS
Hs.499725	ANK3	Ankyrin 3, node of Ranvier (ankyrin G)	1	1	1	1	23	30	12	15	966.667	0.8	9	13	1881.77	0.692308	2	2	84	1	up in iPS	up in ES	up in pre-iPS
Hs.21816	PPP1R9A	Protein phosphatase 1, regulatory (inhibitor) subunit 9A	1	1	1	1	15	23	8	12	971.75	0.666667	7	10	821.1	0.7	0	1	3176	0	up in iPS	up in ES	up in pre-iPS
Hs.289293	C8orf42	Chromosome 8 open reading frame 42	1	1	1	1	18	30	9	15	990.4	0.6	8	13	1278.92	0.615385	1	2	3343	0.5	up in iPS	up in ES	up in pre-iPS
Hs.655150	KLHL23	Kelch-like 23 (Drosophila)	1	1	1	1	16	23	9	12	993.75	0.75	7	10	951.5	0.7	0	1	2180	0	up in iPS	up in ES	up in pre-iPS
Hs.126248	COL9A3	Collagen, type IX, alpha 3	1	1	1	1	19	30	11	15	1001.33	0.733333	8	13	1132.62	0.615385	0	2	1380	0	up in iPS	up in ES	up in pre-iPS
Hs.310545	SYT1	Synaptotagmin I	1	1	1	1	20	30	9	15	1003.07	0.6	10	13	1453.31	0.769231	1	2	851	0.5	up in iPS	up in ES	up in pre-iPS
Hs.144287	HEY2	Hairy/enhancer-of-split related with YRPW motif 2	1	1	1	1	21	30	10	15	1004.13	0.666667	11	13	854.462	0.846154	0	2	6221.5	0	up in iPS	up in ES	up in pre-iPS
Hs.529571	RBP1	Retinol binding protein 1, cellular	1	1	1	1	19	27	9	14	1006.64	0.642857	9	12	1051.33	0.75	1	1	86	1	up in iPS	up in ES	up in pre-iPS
Hs.368592	SORL1	Sortilin-related receptor, L(DLR class) A repeats-containing	1	1	1	1	22	30	12	15	1012.33	0.8	9	13	865.231	0.692308	1	2	5231.5	0.5	up in iPS	up in ES	up in pre-iPS
Hs.631558	TNNT1	Troponin T type 1 (skeletal, slow)	1	1	1	1	17	25	11	13	1019.31	0.846154	6	11	1387.45	0.545455	0	1	2340	0	up in iPS	up in ES	up in pre-iPS
Hs.377894	GCA	Grancalcin, EF-hand calcium binding protein	1	1	1	1	15	30	7	15	1019.73	0.466667	6	13	1438.77	0.461538	2	2	578.5	1	up in iPS	up in ES	up in pre-iPS
Hs.495480	FAM69B	Family with sequence similarity 69, member B	1	1	1	1	18	30	7	15	1020.07	0.466667	9	13	1325.92	0.692308	2	2	343.5	1	up in iPS	up in ES	up in pre-iPS
Hs.154299	F2RL1	Coagulation factor II (thrombin) receptor-like 1	1	1	1	1	15	30	9	15	1031.8	0.6	6	13	1695.31	0.461538	0	2	2388.5	0	up in iPS	up in ES	ambiguous
Hs.31016	MTF2	Metal response element binding transcription factor 2	1	1	1	1	13	25	7	13	1038.31	0.538462	6	11	1355.55	0.545455	0	1	1373	0	up in iPS	up in ES	up in pre-iPS
Hs.140720	FRAT2	Frequently rearranged in advanced T-cell lymphomas 2	1	1	1	1	19	27	11	14	1047.14	0.785714	8	12	1346.42	0.666667	0	1	5329	0	up in iPS	up in ES	up in pre-iPS
Hs.21107	NLGN4X	Neuroligin 4, X-linked	1	1	1	1	22	30	12	15	1049.87	0.8	10	13	803.462	0.769231	0	2	10941	0	up in iPS	up in ES	down in pre-iPS
Hs.661076	LOC339260	Hypothetical gene supported by BC072410	1	1	1	1	11	19	5	10	1050.9	0.5	6	8	3028.38	0.75	0	1	12791	0	up in iPS	up in ES	up in pre-iPS
Hs.482233	DEPDC1B	DEP domain containing 1B	1	1	1	1	17	30	8	15	1051.53	0.533333	7	13	1638.23	0.538462	2	2	216.5	1	up in iPS	up in ES	up in pre-iPS
Hs.513915	CLDN7	Claudin 7	1	1	1	1	22	30	12	15	1058.87	0.8	10	13	1105.08	0.769231	0	2	7275.5	0	up in iPS	up in ES	ambiguous
Hs.380698	expressed in: brain| lung| muscle| ovary| pancreas| prostate| stomach| testis| gastrointestinal tumor| normal| fetus| adult	Transcribed locus	1	1	1	1	12	19	6	10	1065.2	0.6	6	8	788.25	0.75	0	1	3646	0	up in iPS	up in ES	up in pre-iPS
Hs.291030	IQGAP2	IQ motif containing GTPase activating protein 2	1	1	1	1	24	30	12	15	1068.33	0.8	11	13	1153.92	0.846154	1	2	4149	0.5	up in iPS	up in ES	up in pre-iPS
Hs.598100	TMEFF1	Transmembrane protein with EGF-like and two follistatin-like domains 1	1	1	1	1	9	19	5	10	1074.8	0.5	4	8	1072.38	0.5	0	1	2428	0	up in iPS	up in ES	up in pre-iPS
Hs.436542	CRISPLD1	Cysteine-rich secretory protein LCCL domain containing 1	1	1	1	1	22	27	12	14	1085.5	0.857143	9	12	1800	0.75	1	1	1	1	up in iPS	up in ES	up in pre-iPS
Hs.319334	NASP	Nuclear autoantigenic sperm protein (histone-binding)	1	1	1	1	15	30	7	15	1090.27	0.466667	6	13	1233.23	0.461538	2	2	836.5	1	up in iPS	up in ES	up in pre-iPS
Hs.231320	GPR160	G protein-coupled receptor 160	1	1	1	1	23	27	13	14	1093.5	0.928571	10	12	1071.33	0.833333	0	1	1726	0	up in iPS	up in ES	up in pre-iPS
Hs.98370	CYP2S1	Cytochrome P450, family 2, subfamily S, polypeptide 1	1	1	1	1	22	30	13	15	1106.53	0.866667	9	13	1562.31	0.692308	0	2	6662	0	up in iPS	up in ES	up in pre-iPS
Hs.487471	RBM35A	RNA binding motif protein 35A	1	1	1	1	22	28	13	14	1106.57	0.928571	9	12	1764.58	0.75	0	2	6596	0	up in iPS	up in ES	ambiguous
Hs.520187	LEFTY2	Left-right determination factor 2	1	1	1	1	22	27	10	14	1109.79	0.714286	11	12	234.667	0.916667	1	1	111	1	up in iPS	up in ES	up in pre-iPS
Hs.75431	ALPL	Alkaline phosphatase, liver/bone/kidney	1	1	1	1	15	30	8	15	1111.27	0.533333	6	13	1647.77	0.461538	1	2	7393.5	0.5	up in iPS	up in ES	up in pre-iPS
Hs.425633	CKMT1B	Creatine kinase, mitochondrial 1B	1	1	1	1	22	30	11	15	1112.07	0.733333	10	13	1794	0.769231	1	2	1930	0.5	up in iPS	up in ES	up in pre-iPS
Hs.654872	expressed in: brain| embryonic tissue| eye| intestine| kidney| liver| lung| lymph node| mammary gland| pancreas| parathyroid| prostate| stomach| testis| umbilical cord| uterus| gastrointestinal tumor| germ cell tumor| leukemia| liver tumor| non-neoplasia| normal| pancreatic tumor| prostate cancer| uterine tumor|embryoid body| fetus| neonate| infant| adult	Clone HLS_IMAGE_1881469 mRNA sequence	1	1	1	1	16	19	9	10	1112.2	0.9	7	8	1755	0.875	0	1	11272	0	up in iPS	up in ES	down in pre-iPS
Hs.487561	ICA1	Islet cell autoantigen 1, 69kDa	1	1	1	1	17	30	8	15	1113.07	0.533333	9	13	1386.69	0.692308	0	2	2079	0	up in iPS	up in ES	up in pre-iPS
Hs.700557	SALL3	Sal-like 3 (Drosophila)	1	1	1	1	18	25	9	13	1114.77	0.692308	9	11	795.182	0.818182	0	1	18808	0	up in iPS	up in ES	up in pre-iPS
Hs.533782	KRT8	Keratin 8	1	1	1	1	14	27	7	14	1115.14	0.5	6	12	1698.75	0.5	1	1	790	1	up in iPS	up in ES	up in pre-iPS
Hs.171057	IGSF3	Immunoglobulin superfamily, member 3	1	1	1	1	13	27	7	14	1140.29	0.5	6	12	1232.08	0.5	0	1	2926	0	up in iPS	up in ES	up in pre-iPS
Hs.99477	VANGL2	Vang-like 2 (van gogh, Drosophila)	1	1	1	1	19	28	10	14	1161.43	0.714286	8	12	1742.5	0.666667	1	2	2307	0.5	up in iPS	up in ES	up in pre-iPS
Hs.17908	ORC1L	Origin recognition complex, subunit 1-like (yeast)	1	1	1	1	16	30	8	15	1166.27	0.533333	6	13	1818.31	0.461538	2	2	753.5	1	up in iPS	up in ES	up in pre-iPS
Hs.161851	KCNQ2	Potassium voltage-gated channel, KQT-like subfamily, member 2	1	1	1	1	21	27	11	14	1167.64	0.785714	10	12	1158	0.833333	0	1	5067	0	up in iPS	up in ES	up in pre-iPS
Hs.658723	CECR2	Cat eye syndrome chromosome region, candidate 2	1	1	1	1	11	23	6	12	1175.58	0.5	5	10	1452	0.5	0	1	8099	0	up in iPS	up in ES	up in pre-iPS
Hs.21958	STOX2	Storkhead box 2	1	1	1	1	18	21	9	11	1182.36	0.818182	8	9	1278.22	0.888889	1	1	560	1	up in iPS	up in ES	up in pre-iPS
Hs.383006	0	Transcribed locus	1	1	1	1	12	19	6	10	1200.2	0.6	6	8	1467	0.75	0	1	1134	0	up in iPS	up in ES	up in pre-iPS
Hs.515840	DNMT3A	DNA (cytosine-5-)-methyltransferase 3 alpha	1	1	1	1	19	30	10	15	1202.33	0.666667	8	13	1619	0.615385	1	2	1761	0.5	up in iPS	up in ES	up in pre-iPS
Hs.174273	ACVR2B	Activin A receptor, type IIB	1	1	1	1	24	30	13	15	1218.87	0.866667	11	13	736.769	0.846154	0	2	3915.5	0	up in iPS	up in ES	up in pre-iPS
Hs.305985	PHC1	Polyhomeotic homolog 1 (Drosophila)	1	1	1	1	21	30	11	15	1219.67	0.733333	10	13	1356.77	0.769231	0	2	6847.5	0	up in iPS	up in ES	up in pre-iPS
Hs.118681	ERBB3	V-erb-b2 erythroblastic leukemia viral oncogene homolog 3 (avian)	1	1	1	1	18	30	9	15	1226.87	0.6	9	13	2069.92	0.692308	0	2	6871	0	up in iPS	up in ES	up in pre-iPS
Hs.655213	PPP2R2B	Protein phosphatase 2 (formerly 2A), regulatory subunit B, beta isoform	1	1	1	1	16	26	9	13	1239.46	0.692308	7	11	1289.27	0.636364	0	2	4767.5	0	up in iPS	up in ES	ambiguous
Hs.840	INDO	Indoleamine-pyrrole 2,3 dioxygenase	1	1	1	1	23	28	12	14	1249.5	0.857143	11	12	819	0.916667	0	2	4226	0	up in iPS	up in ES	up in pre-iPS
Hs.416735	PAIP2B	Poly(A) binding protein interacting protein 2B	1	1	1	1	10	21	5	11	1254.64	0.454545	5	9	1027.78	0.555556	0	1	3408	0	up in iPS	up in ES	up in pre-iPS
Hs.518727	RBM47	RNA binding motif protein 47	1	1	1	1	13	25	7	13	1258.38	0.538462	6	11	1471.91	0.545455	0	1	1950	0	up in iPS	up in ES	up in pre-iPS
Hs.95612	DSC2	Desmocollin 2	1	1	1	1	22	30	12	15	1259.33	0.8	10	13	925.077	0.769231	0	2	3143.5	0	up in iPS	up in ES	up in pre-iPS
Hs.172602	ZNF589	Zinc finger protein 589	1	1	1	1	17	30	8	15	1262.6	0.533333	8	13	1542.77	0.615385	1	2	3102	0.5	up in iPS	up in ES	up in pre-iPS
Hs.169348	BLM	Bloom syndrome	1	1	1	1	19	28	10	14	1265.57	0.714286	8	12	1359.33	0.666667	1	2	802	0.5	up in iPS	up in ES	up in pre-iPS
Hs.654439	APOE	Apolipoprotein E	1	1	1	1	18	28	10	14	1267.71	0.714286	8	12	1147.08	0.666667	0	2	5427.5	0	up in iPS	up in ES	ambiguous
Hs.80962	NTS	Neurotensin	1	1	1	1	23	30	11	15	1268.87	0.733333	11	13	1471	0.846154	1	2	4648.5	0.5	up in iPS	up in ES	up in pre-iPS
Hs.199343	PCDHA6	Protocadherin alpha 9	1	1	1	1	16	25	8	13	1279.08	0.615385	8	11	1256.18	0.727273	0	1	6718	0	up in iPS	up in ES	up in pre-iPS
Hs.660866	CTSL2	Cathepsin L2	1	1	1	1	23	28	13	14	1286.71	0.928571	9	12	1497.17	0.75	1	2	3968.5	0.5	up in iPS	up in ES	up in pre-iPS
Hs.188528	ADD2	Adducin 2 (beta)	1	1	1	1	21	30	10	15	1287.67	0.666667	10	13	1051.31	0.769231	1	2	1302.5	0.5	up in iPS	up in ES	up in pre-iPS
Hs.433422	PRR6	Proline rich 6	1	1	1	1	18	25	11	13	1301.08	0.846154	6	11	741.455	0.545455	1	1	210	1	up in iPS	up in ES	up in pre-iPS
Hs.233389	CPVL	Carboxypeptidase, vitellogenic-like	1	1	1	1	22	30	11	15	1303.4	0.733333	11	13	1041.23	0.846154	0	2	4085.5	0	up in iPS	up in ES	up in pre-iPS
Hs.482017	LRRC8B	Leucine rich repeat containing 8 family, member B	1	1	1	1	18	30	9	15	1308.47	0.6	7	13	1588.62	0.538462	2	2	433	1	up in iPS	up in ES	up in pre-iPS
Hs.518997	C1orf106	Chromosome 1 open reading frame 106	1	1	1	1	22	30	11	15	1313.67	0.733333	10	13	1300.08	0.769231	1	2	2181	0.5	up in iPS	up in ES	up in pre-iPS
Hs.86232	GDF3	Growth differentiation factor 3	1	1	1	1	15	27	9	14	1319	0.642857	6	12	1000.08	0.5	0	1	1975	0	up in iPS	up in ES	up in pre-iPS
Hs.99141	COBL	Cordon-bleu homolog (mouse)	1	1	1	1	21	30	11	15	1320.13	0.733333	10	13	1547.38	0.769231	0	2	6373.5	0	up in iPS	up in ES	up in pre-iPS
Hs.708365	FOXH1	Forkhead box H1	1	1	1	1	20	28	11	14	1343.64	0.785714	9	12	2155.75	0.75	0	2	4933.5	0	up in iPS	up in ES	ambiguous
Hs.75799	PRSS8	Protease, serine, 8	1	1	1	1	17	30	10	15	1366.27	0.666667	7	13	2049.85	0.538462	0	2	10726.5	0	up in iPS	up in ES	ambiguous
Hs.130661	LOC440338	Hypothetical gene supported by AJ002784	1	1	1	1	11	21	7	11	1379	0.636364	4	9	1074.44	0.444444	0	1	17485	0	up in iPS	up in ES	down in pre-iPS
Hs.632469	RAB25	RAB25, member RAS oncogene family	1	1	1	1	18	28	11	14	1380.14	0.785714	7	12	2282.67	0.583333	0	2	15217	0	up in iPS	up in ES	up in pre-iPS
Hs.95972	SILV	Silver homolog (mouse)	1	1	1	1	16	30	9	15	1385.2	0.6	7	13	1587.92	0.538462	0	2	6435	0	up in iPS	up in ES	up in pre-iPS
Hs.596885	expressed in: brain| eye| mammary gland| placenta| uterus| breast (mammary gland) tumor| germ cell tumor| non-neoplasia| normal| uterine tumor| adult	Transcribed locus	1	1	1	1	10	19	5	10	1389.6	0.5	5	8	1052.5	0.625	0	1	8161	0	up in iPS	up in ES	up in pre-iPS
Hs.633703	RNF125	Ring finger protein 125	1	1	1	1	17	28	8	14	1396.86	0.571429	7	12	1037.5	0.583333	2	2	517.5	1	up in iPS	up in ES	up in pre-iPS
Hs.71913	FAM124A	Family with sequence similarity 124A	1	1	1	1	21	28	10	14	1413.71	0.714286	11	12	642.167	0.916667	0	2	1974	0	up in iPS	up in ES	up in pre-iPS
Hs.489824	PTPRZ1	Protein tyrosine phosphatase, receptor-type, Z polypeptide 1	1	1	1	1	25	30	14	15	1418.73	0.933333	10	13	1957	0.769231	1	2	5516.5	0.5	up in iPS	up in ES	ambiguous
Hs.654808	RIMS3	Regulating synaptic membrane exocytosis 3	1	1	1	1	13	23	7	12	1435.17	0.583333	6	10	1324	0.6	0	1	3950	0	up in iPS	up in ES	up in pre-iPS
Hs.590987	LOC439949	Hypothetical gene supported by AY007155	1	1	1	1	10	21	5	11	1444.36	0.454545	5	9	1357.67	0.555556	0	1	3358	0	up in iPS	up in ES	up in pre-iPS
Hs.408061	FABP5	Fatty acid binding protein 5 (psoriasis-associated)	1	1	1	1	4	8	2	4	1454.75	0.5	2	4	2452	0.5	0	0	#DIV/0!	#DIV/0!	up in iPS	up in ES
Hs.481022	SFRP2	Secreted frizzled-related protein 2	1	1	1	1	19	30	10	15	1459.8	0.666667	8	13	1519.54	0.615385	1	2	2043.5	0.5	up in iPS	up in ES	up in pre-iPS
Hs.144936	IGF2BP1	Insulin-like growth factor 2 mRNA binding protein 1	1	1	1	1	22	30	11	15	1460.27	0.733333	11	13	660.846	0.846154	0	2	2558.5	0	up in iPS	up in ES	up in pre-iPS
Hs.120591	BEND4	BEN domain containing 4	1	1	1	1	20	28	11	14	1460.43	0.785714	9	12	1795.17	0.75	0	2	4850.5	0	up in iPS	up in ES	up in pre-iPS
Hs.370963	SYT6	Synaptotagmin VI	1	1	1	1	19	30	10	15	1468.2	0.666667	9	13	1000.38	0.692308	0	2	14971	0	up in iPS	up in ES	ambiguous
Hs.118110	BST2	Bone marrow stromal cell antigen 2	1	1	1	1	14	30	7	15	1472.87	0.466667	7	13	1852.31	0.538462	0	2	10223	0	up in iPS	up in ES	ambiguous
Hs.5025	NEBL	Nebulette	1	1	1	1	15	30	9	15	1481.67	0.6	6	13	2248.62	0.461538	0	2	4542	0	up in iPS	up in ES	up in pre-iPS
Hs.349705	IGFBPL1	Insulin-like growth factor binding protein-like 1	1	1	1	1	21	30	11	15	1489.4	0.733333	10	13	1727.38	0.769231	0	2	4589.5	0	up in iPS	up in ES	up in pre-iPS
Hs.258209	RAB3IP	RAB3A interacting protein (rabin3)	1	1	1	1	14	27	8	14	1509.5	0.571429	6	12	2024.17	0.5	0	1	1888	0	up in iPS	up in ES	up in pre-iPS
Hs.521869	KAL1	Kallmann syndrome 1 sequence	1	1	1	1	21	30	11	15	1518.87	0.733333	9	13	1565	0.692308	1	2	1130.5	0.5	up in iPS	up in ES	ambiguous
Hs.632378	FAM46B	Family with sequence similarity 46, member B	1	1	1	1	18	27	10	14	1523.07	0.714286	7	12	2048.67	0.583333	1	1	771	1	up in iPS	up in ES	up in pre-iPS
Hs.518595	D4S234E	DNA segment on chromosome 4 (unique) 234 expressed sequence	1	1	1	1	15	30	8	15	1532.87	0.533333	6	13	2329.38	0.461538	1	2	1024.5	0.5	up in iPS	up in ES	up in pre-iPS
Hs.442707	TERF1	Telomeric repeat binding factor (NIMA-interacting) 1	1	1	1	1	19	30	10	15	1535.73	0.666667	9	13	1317.54	0.692308	0	2	6665	0	up in iPS	up in ES	ambiguous
Hs.533683	FGFR2	Fibroblast growth factor receptor 2	1	1	1	1	22	27	11	14	1537.57	0.785714	10	12	2048.33	0.833333	1	1	173	1	up in iPS	up in ES	up in pre-iPS
Hs.521461	NEFL	Neurofilament, light polypeptide	1	1	1	1	16	27	8	14	1546.86	0.571429	7	12	2129.25	0.583333	1	1	174	1	up in iPS	up in ES	up in pre-iPS
Hs.37445	CYYR1	Cysteine/tyrosine-rich 1	1	1	1	1	18	30	8	15	1561.33	0.533333	9	13	1738.54	0.692308	1	2	1338.5	0.5	up in iPS	up in ES	up in pre-iPS
Hs.514980	expressed in: blood| brain| prostate| testis| germ cell tumor| glioma| normal| adult	Transcribed locus	1	1	1	1	16	21	8	11	1561.64	0.727273	8	9	695.556	0.888889	0	1	13069	0	up in iPS	up in ES	up in pre-iPS
Hs.369022	MOBKL2B	MOB1, Mps One Binder Kinase activator-like 2B	1	1	1	1	10	19	5	10	1567.6	0.5	5	8	1090.25	0.625	0	1	10724	0	up in iPS	ambiguous	up in pre-iPS
Hs.591777	GPR98	G protein-coupled receptor 98	1	1	1	1	16	30	7	15	1588	0.466667	8	13	1578.69	0.615385	1	2	3458.5	0.5	up in iPS	up in ES	up in pre-iPS
Hs.89839	EPHA1	EPH receptor A1	1	1	1	1	23	30	13	15	1597.87	0.866667	10	13	1809	0.769231	0	2	7966	0	up in iPS	up in ES	up in pre-iPS
Hs.591901	EPB41L4B	Erythrocyte membrane protein band 4.1 like 4B	1	1	1	1	18	27	10	14	1599.43	0.714286	8	12	2029	0.666667	0	1	1082	0	up in iPS	up in ES	up in pre-iPS
Hs.7055	FLVCR1	Feline leukemia virus subgroup C cellular receptor 1	1	1	1	1	15	25	9	13	1599.46	0.692308	6	11	1502.55	0.545455	0	1	1092	0	up in iPS	up in ES	up in pre-iPS
Hs.120204	expressed in: intestine| testis| colorectal tumor| germ cell tumor| normal| fetus| adult	Transcribed locus	1	1	1	1	13	21	6	11	1610.36	0.545455	7	9	1195.56	0.777778	0	1	8393	0	up in iPS	up in ES	up in pre-iPS
Hs.371716	C1orf187	Chromosome 1 open reading frame 187	1	1	1	1	14	23	8	12	1611.83	0.666667	6	10	1818.7	0.6	0	1	5439	0	up in iPS	up in ES	up in pre-iPS
Hs.592069	HAS3	Hyaluronan synthase 3	1	1	1	1	17	30	9	15	1613.93	0.6	7	13	1961.69	0.538462	1	2	5293	0.5	up in iPS	up in ES	ambiguous
Hs.145586	COL4A6	Collagen, type IV, alpha 6	1	1	1	1	16	27	8	14	1639.14	0.571429	8	12	1212.83	0.666667	0	1	5707	0	up in iPS	up in ES	up in pre-iPS
Hs.417795	DMKN	Dermokine	1	1	1	1	13	28	7	14	1660.21	0.5	6	12	2675.75	0.5	0	2	7520.5	0	up in iPS	up in ES	up in pre-iPS
Hs.432638	SOX11	SRY (sex determining region Y)-box 11	1	1	1	1	19	27	9	14	1682	0.642857	10	12	898.25	0.833333	0	1	3171	0	up in iPS	up in ES	up in pre-iPS
Hs.435479	PPM1H	Protein phosphatase 1H (PP2C domain containing)	1	1	1	1	13	24	7	12	1691.5	0.583333	6	10	1217.2	0.6	0	2	4592.5	0	up in iPS	up in ES	up in pre-iPS
Hs.567381	GYG2	Glycogenin 2	1	1	1	1	14	27	8	14	1692.71	0.571429	6	12	1302.92	0.5	0	1	7311	0	up in iPS	up in ES	up in pre-iPS
Hs.479756	KDR	Kinase insert domain receptor (a type III receptor tyrosine kinase)	1	1	1	1	21	30	10	15	1701.47	0.666667	10	13	1077.54	0.769231	1	2	1871	0.5	up in iPS	up in ES	up in pre-iPS
Hs.709351	ACTC1	Actin, alpha, cardiac muscle 1	1	1	1	1	18	26	11	13	1724.85	0.846154	6	11	1478.64	0.545455	1	2	888	0.5	up in iPS	up in ES	ambiguous
Hs.26663	HERC5	Hect domain and RLD 5	1	1	1	1	15	30	8	15	1731.53	0.533333	7	13	2556.54	0.538462	0	2	10882	0	up in iPS	up in ES	down in pre-iPS
Hs.498570	PRKCQ	Protein kinase C, theta	1	1	1	1	15	30	7	15	1818.27	0.466667	8	13	1973.46	0.615385	0	2	9730.5	0	up in iPS	up in ES	up in pre-iPS
Hs.470654	CDCA7	Cell division cycle associated 7	1	1	1	1	15	30	7	15	1820.2	0.466667	6	13	2131.85	0.461538	2	2	215.5	1	up in iPS	up in ES	up in pre-iPS
Hs.593413	CXCR4	Chemokine (C-X-C motif) receptor 4	1	1	1	1	16	28	7	14	1839.5	0.5	8	12	2532.25	0.666667	1	2	1698	0.5	up in iPS	up in ES	up in pre-iPS
Hs.368433	TPD52	Tumor protein D52	1	1	1	1	20	30	10	15	1849.07	0.666667	8	13	2324.15	0.615385	2	2	322.5	1	up in iPS	up in ES	up in pre-iPS
Hs.131933	FLJ22662	Hypothetical protein FLJ22662	1	1	1	1	20	27	10	14	1871.43	0.714286	9	12	1372.92	0.75	1	1	925	1	up in iPS	up in ES	up in pre-iPS
Hs.657862	GPR19	G protein-coupled receptor 19	1	1	1	1	14	23	8	12	1876.5	0.666667	6	10	974	0.6	0	1	13754	0	up in iPS	up in ES	up in pre-iPS
Hs.714302	VAMP8	Vesicle-associated membrane protein 8 (endobrevin)	1	1	1	1	4	6	2	3	1879.33	0.666667	2	3	2214	0.666667	0	0	#DIV/0!	#DIV/0!	up in iPS	up in ES
Hs.522484	OLFM1	Olfactomedin 1	1	1	1	1	14	30	8	15	1880.53	0.533333	6	13	1229.23	0.461538	0	2	2415	0	up in iPS	up in ES	up in pre-iPS
Hs.699195	SOX4	SRY (sex determining region Y)-box 4	1	1	1	1	15	26	9	13	1887.85	0.692308	5	11	1697.55	0.454545	1	2	914	0.5	up in iPS	up in ES	up in pre-iPS
Hs.442378	CDO1	Cysteine dioxygenase, type I	1	1	1	1	13	30	7	15	1909.2	0.466667	6	13	2062.69	0.461538	0	2	5134	0	up in iPS	up in ES	up in pre-iPS
Hs.567594	TET1	Tet oncogene 1	1	1	1	1	21	28	11	14	1914.43	0.785714	9	12	2019.83	0.75	1	2	5393.5	0.5	up in iPS	up in ES	up in pre-iPS
Hs.97837	SBK1	SH3-binding domain kinase 1	1	1	1	1	18	30	11	15	1915.4	0.733333	7	13	1996.92	0.538462	0	2	5929	0	up in iPS	up in ES	up in pre-iPS
Hs.369279	NLRP2	NLR family, pyrin domain containing 2	1	1	1	1	11	25	6	13	1941.08	0.461538	5	11	3725.82	0.454545	0	1	1825	0	up in iPS	up in ES	up in pre-iPS
Hs.499709	SLC16A9	Solute carrier family 16, member 9 (monocarboxylic acid transporter 9)	1	1	1	1	19	27	9	14	1979.14	0.642857	9	12	2058.58	0.75	1	1	271	1	up in iPS	up in ES	up in pre-iPS
Hs.530930	ZNF423	Zinc finger protein 423	1	1	1	1	18	27	10	14	1979.86	0.714286	8	12	1168.25	0.666667	0	1	11923	0	up in iPS	up in ES	down in pre-iPS
Hs.420263	DDX25	DEAD (Asp-Glu-Ala-Asp) box polypeptide 25	1	1	1	1	16	30	10	15	1997.67	0.666667	6	13	2021	0.461538	0	2	4795	0	up in iPS	up in ES	ambiguous
Hs.200412	EPPK1	Epiplakin 1	1	1	1	1	18	25	9	13	2038.92	0.692308	9	11	2459.09	0.818182	0	1	1029	0	up in iPS	up in ES	up in pre-iPS
Hs.547779	KIAA1804	Mixed lineage kinase 4	1	1	1	1	17	27	9	14	2061.71	0.642857	7	12	2432.58	0.583333	1	1	318	1	up in iPS	up in ES	up in pre-iPS
Hs.91662	FAM169A	Family with sequence similarity 169, member A	1	1	1	1	17	19	9	10	2064.3	0.9	7	8	1747.88	0.875	1	1	557	1	up in iPS	up in ES	up in pre-iPS
Hs.487036	MYO5C	Myosin VC	1	1	1	1	21	27	11	14	2071.79	0.785714	9	12	1780.42	0.75	1	1	858	1	up in iPS	up in ES	up in pre-iPS
Hs.446083	PTPRD	Protein tyrosine phosphatase, receptor type, D	1	1	1	1	13	30	7	15	2079	0.466667	6	13	1982.23	0.461538	0	2	12456	0	up in iPS	up in ES	ambiguous
Hs.104879	SERPINB9	Serpin peptidase inhibitor, clade B (ovalbumin), member 9	1	1	1	1	17	30	9	15	2098.73	0.6	8	13	2168.23	0.615385	0	2	5492.5	0	up in iPS	up in ES	ambiguous
Hs.378836	HOOK1	Hook homolog 1 (Drosophila)	1	1	1	1	18	30	10	15	2106.6	0.666667	8	13	1822.31	0.615385	0	2	1531	0	up in iPS	up in ES	up in pre-iPS
Hs.18894	AP1M2	Adaptor-related protein complex 1, mu 2 subunit	1	1	1	1	19	30	11	15	2106.67	0.733333	8	13	2262.23	0.615385	0	2	10818.5	0	up in iPS	up in ES	up in pre-iPS
Hs.644108	expressed in: blood| connective tissue| embryonic tissue| eye| heart| intestine| kidney| liver| lung| mammary gland| muscle| pharynx| placenta| spleen| uterus| germ cell tumor| kidney tumor| liver tumor| normal| soft tissue/muscle tissue tumor| fetus| adult	Transcribed locus, strongly similar to NP_004475.1 glypican 3 [Homo sapiens]	1	1	1	1	14	22	8	11	2134.73	0.727273	5	9	989.444	0.555556	1	2	9740.5	0.5	up in iPS	up in ES	ambiguous
Hs.411881	GRB14	Growth factor receptor-bound protein 14	1	1	1	1	14	27	7	14	2137.5	0.5	7	12	2130	0.583333	0	1	1566	0	up in iPS	up in ES	up in pre-iPS
Hs.124951	FAM84B	Family with sequence similarity 84, member B	1	1	1	1	18	30	10	15	2161	0.666667	7	13	4152	0.538462	1	2	4815.5	0.5	up in iPS	up in ES	up in pre-iPS
Hs.17109	ITM2A	Integral membrane protein 2A	1	1	1	1	18	30	8	15	2161.67	0.533333	9	13	1411.31	0.692308	1	2	2501.5	0.5	up in iPS	up in ES	up in pre-iPS
Hs.468675	PDPN	Podoplanin	1	1	1	1	17	30	9	15	2163	0.6	7	13	2318.85	0.538462	1	2	2047	0.5	up in iPS	up in ES	ambiguous
Hs.586460	NR6A1	Nuclear receptor subfamily 6, group A, member 1	1	1	1	1	20	27	11	14	2164.79	0.785714	9	12	2980.58	0.75	0	1	4134	0	up in iPS	up in ES	up in pre-iPS
Hs.159711	GNG4	Guanine nucleotide binding protein (G protein), gamma 4	1	1	1	1	17	30	8	15	2164.8	0.533333	8	13	1309.92	0.615385	1	2	2802	0.5	up in iPS	up in ES	up in pre-iPS
Hs.166109	ELAVL2	ELAV (embryonic lethal, abnormal vision, Drosophila)-like 2 (Hu antigen B)	1	1	1	1	15	27	7	14	2219.43	0.5	8	12	2197.58	0.666667	0	1	20318	0	up in iPS	up in ES	down in pre-iPS
Hs.661314	FLJ30428	Similar to hypothetical protein A230046P18; cDNA sequence BC055759	1	1	1	1	17	26	11	13	2233.77	0.846154	5	11	3023.27	0.454545	1	2	907	0.5	up in iPS	up in ES	up in pre-iPS
Hs.287532	PRDM14	PR domain containing 14	1	1	1	1	15	30	9	15	2256.33	0.6	6	13	2043.38	0.461538	0	2	15357.5	0	up in iPS	up in ES	ambiguous
Hs.370414	NODAL	Nodal homolog (mouse)	1	1	1	1	18	30	10	15	2296.13	0.666667	8	13	1132.77	0.615385	0	2	7200.5	0	up in iPS	up in ES	up in pre-iPS
Hs.1420	FGFR3	Fibroblast growth factor receptor 3	1	1	1	1	19	27	10	14	2306.79	0.714286	8	12	2688.25	0.666667	1	1	921	1	up in iPS	up in ES	up in pre-iPS
Hs.591063	B4GALT6	UDP-Gal:betaGlcNAc beta 1,4- galactosyltransferase, polypeptide 6	1	1	1	1	15	30	8	15	2332.67	0.533333	6	13	1956.23	0.461538	1	2	5007.5	0.5	up in iPS	up in ES	up in pre-iPS
Hs.657494	ADRBK2	Adrenergic, beta, receptor kinase 2	1	1	1	1	14	25	7	13	2340.54	0.538462	7	11	2998	0.636364	0	1	4589	0	up in iPS	up in ES	up in pre-iPS
Hs.368410	CBX2	Chromobox homolog 2 (Pc class homolog, Drosophila)	1	1	1	1	22	30	11	15	2342.53	0.733333	10	13	2065.54	0.769231	1	2	1081.5	0.5	up in iPS	up in ES	up in pre-iPS
Hs.592053	RBM35B	RNA binding motif protein 35B	1	1	1	1	16	30	8	15	2352.2	0.533333	8	13	2144.92	0.615385	0	2	5458	0	up in iPS	up in ES	up in pre-iPS
Hs.326801	ZNF711	Zinc finger protein 711	1	1	1	1	13	25	7	13	2356.77	0.538462	6	11	2091.55	0.545455	0	1	1654	0	up in iPS	up in ES	up in pre-iPS
Hs.21365	NAP1L3	Nucleosome assembly protein 1-like 3	1	1	1	1	18	30	9	15	2370.13	0.6	9	13	1838.08	0.692308	0	2	12710	0	up in iPS	up in ES	ambiguous
Hs.144197	UGT8	UDP glycosyltransferase 8	1	1	1	1	15	27	7	14	2386.79	0.5	8	12	2193.25	0.666667	0	1	1549	0	up in iPS	up in ES	up in pre-iPS
Hs.290255	expressed in: bone| placenta| testis| uterus| germ cell tumor| normal| primitive neuroectodermal tumor of the CNS| uterine tumor| adult	Transcribed locus	1	1	1	1	11	21	6	11	2402.27	0.545455	5	9	2716	0.555556	0	1	3593	0	up in iPS	up in ES	up in pre-iPS
Hs.271771	SNCA	Synuclein, alpha (non A4 component of amyloid precursor)	1	1	1	1	14	27	7	14	2403.86	0.5	6	12	1795.42	0.5	1	1	52	1	up in iPS	up in ES	up in pre-iPS
Hs.407141	expressed in: brain| embryonic tissue| eye| pituitary gland| testis| germ cell tumor| normal| fetus| adult	Transcribed locus	1	1	1	1	15	19	9	10	2413.4	0.9	6	8	3440	0.75	0	1	20317	0	up in iPS	up in ES	up in pre-iPS
Hs.657367	JPH1	Junctophilin 1	1	1	1	1	17	25	8	13	2431.92	0.615385	8	11	2720.36	0.727273	1	1	157	1	up in iPS	up in ES	up in pre-iPS
Hs.253994	FREM2	FRAS1 related extracellular matrix protein 2	1	1	1	1	16	25	8	13	2459.54	0.615385	7	11	1945.18	0.636364	1	1	682	1	up in iPS	up in ES	up in pre-iPS
Hs.146978	GPR64	G protein-coupled receptor 64	1	1	1	1	17	30	8	15	2463.53	0.533333	9	13	1784.46	0.692308	0	2	15385	0	up in iPS	up in ES	up in pre-iPS
Hs.507755	DCLK1	Doublecortin-like kinase 1	1	1	1	1	17	28	8	14	2483.79	0.571429	9	12	2301.25	0.75	0	2	5361	0	up in iPS	up in ES	ambiguous
Hs.406013	KRT18	Keratin 18	1	1	1	1	15	27	7	14	2485.21	0.5	7	12	3611.25	0.583333	1	1	242	1	up in iPS	up in ES	up in pre-iPS
Hs.555970	SNRPN	Imprinted in Prader-Willi syndrome (non-protein coding)	1	1	1	1	19	27	10	14	2494.93	0.714286	8	12	2741.83	0.666667	1	1	835	1	up in iPS	up in ES	up in pre-iPS
Hs.1288	ACTA1	Actin, alpha 1, skeletal muscle	1	1	1	1	24	30	12	15	2510.67	0.8	12	13	528	0.923077	0	2	5966.5	0	up in iPS	up in ES	up in pre-iPS
Hs.125293	RASGEF1A	RasGEF domain family, member 1A	1	1	1	1	16	30	9	15	2530.33	0.6	7	13	2832.92	0.538462	0	2	4875.5	0	up in iPS	up in ES	up in pre-iPS
Hs.438709	MEGF10	Multiple EGF-like-domains 10	1	1	1	1	21	27	11	14	2530.57	0.785714	9	12	2834.25	0.75	1	1	155	1	up in iPS	up in ES	up in pre-iPS
Hs.40735	FZD3	Frizzled homolog 3 (Drosophila)	1	1	1	1	17	27	9	14	2531.07	0.642857	8	12	3086.58	0.666667	0	1	1111	0	up in iPS	up in ES	up in pre-iPS
Hs.636868	0	CDNA FLJ12624 fis, clone NT2RM4001754	1	1	1	1	13	19	8	10	2591.2	0.8	5	8	703.75	0.625	0	1	5429	0	up in iPS	up in ES	up in pre-iPS
Hs.351113	DPPA2	Developmental pluripotency associated 2	1	1	1	1	15	30	7	15	2611.87	0.466667	8	13	1554	0.615385	0	2	6211.5	0	up in iPS	up in ES	up in pre-iPS
Hs.428446	CA11	Carbonic anhydrase XI	1	1	1	1	13	30	7	15	2622.6	0.466667	6	13	2145	0.461538	0	2	8405.5	0	up in iPS	up in ES	up in pre-iPS
Hs.102336	PRR5	Rho GTPase activating protein 8	1	1	1	1	14	27	7	14	2631.86	0.5	6	12	3233.83	0.5	1	1	233	1	up in iPS	ambiguous	up in pre-iPS
Hs.245044	PPM1E	Protein phosphatase 1E (PP2C domain containing)	1	1	1	1	20	27	10	14	2649.29	0.714286	9	12	2690.67	0.75	1	1	703	1	up in iPS	up in ES	up in pre-iPS
Hs.89714	CXCL5	Chemokine (C-X-C motif) ligand 5	1	1	1	1	13	30	7	15	2665.33	0.466667	6	13	3031.23	0.461538	0	2	4456.5	0	up in iPS	up in ES	ambiguous
Hs.92732	PDZD4	PDZ domain containing 4	1	1	1	1	14	30	8	15	2729	0.533333	6	13	1581.77	0.461538	0	2	8703.5	0	up in iPS	up in ES	ambiguous
Hs.337040	ST6GALNAC3	ST6 (alpha-N-acetyl-neuraminyl-2,3-beta-galactosyl-1,3)-N-acetylgalactosaminide alpha-2,6-sialyltransferase 3	1	1	1	1	14	30	8	15	2730.6	0.533333	6	13	2931.08	0.461538	0	2	3559	0	up in iPS	up in ES	up in pre-iPS
Hs.589848	PARD6B	Par-6 partitioning defective 6 homolog beta (C. elegans)	1	1	1	1	16	27	10	14	2742.21	0.714286	6	12	3497	0.5	0	1	1342	0	up in iPS	up in ES	up in pre-iPS
Hs.102	AMT	Aminomethyltransferase	1	1	1	1	13	30	7	15	2759.47	0.466667	6	13	1644	0.461538	0	2	9018.5	0	up in iPS	up in ES	down in pre-iPS
Hs.592601	AK3L1	Adenylate kinase 3-like 1	1	1	1	1	12	24	6	12	2772.42	0.5	6	10	3841.4	0.6	0	2	2766.5	0	up in iPS	up in ES	up in pre-iPS
Hs.334515	ZSCAN10	Zinc finger and SCAN domain containing 10	1	1	1	1	22	30	12	15	2925.13	0.8	10	13	3232.85	0.769231	0	2	15422	0	up in iPS	up in ES	ambiguous
Hs.352633	KCNG3	Potassium voltage-gated channel, subfamily G, member 3	1	1	1	1	15	27	8	14	2938.64	0.571429	7	12	2699.42	0.583333	0	1	2891	0	up in iPS	up in ES	up in pre-iPS
Hs.433791	SHISA2	Shisa homolog 2 (Xenopus laevis)	1	1	1	1	18	25	9	13	3013.92	0.692308	8	11	3137.91	0.727273	1	1	274	1	up in iPS	up in ES	up in pre-iPS
Hs.10862	AK3L1	Adenylate kinase 3-like 1	1	1	1	1	14	27	7	14	3098.29	0.5	7	12	2636.25	0.583333	0	1	2817	0	up in iPS	up in ES	up in pre-iPS
Hs.517228	TIAM1	T-cell lymphoma invasion and metastasis 1	1	1	1	1	17	27	9	14	3108.86	0.642857	7	12	3936.75	0.583333	1	1	698	1	up in iPS	up in ES	up in pre-iPS
Hs.486548	MAP7	Microtubule-associated protein 7	1	1	1	1	17	27	9	14	3163.71	0.642857	8	12	1783	0.666667	0	1	11533	0	up in iPS	up in ES	down in pre-iPS
Hs.66180	NAP1L2	Nucleosome assembly protein 1-like 2	1	1	1	1	15	23	9	12	3192.33	0.75	6	10	2331.7	0.6	0	1	5810	0	up in iPS	up in ES	down in pre-iPS
Hs.591327	SLC16A10	Solute carrier family 16, member 10 (aromatic amino acid transporter)	1	1	1	1	14	27	8	14	3310.93	0.571429	6	12	3829.58	0.5	0	1	20319	0	up in iPS	up in ES	up in pre-iPS
Hs.481545	ADCY2	Adenylate cyclase 2 (brain)	1	1	1	1	19	27	9	14	3432.14	0.642857	9	12	3797.83	0.75	1	1	748	1	up in iPS	up in ES	up in pre-iPS
Hs.435277	SYNGR3	Synaptogyrin 3	1	1	1	1	13	30	7	15	3540.53	0.466667	6	13	2862.54	0.461538	0	2	2633.5	0	up in iPS	up in ES	up in pre-iPS
Hs.385956	HS6ST2	Heparan sulfate 6-O-sulfotransferase 2	1	1	1	1	15	30	7	15	3570.8	0.466667	6	13	3291.46	0.461538	2	2	234.5	1	up in iPS	up in ES	up in pre-iPS
Hs.486354	expressed in: intestine| lung| placenta| prostate| colorectal tumor| normal| adult	Transcribed locus	1	1	1	1	15	27	7	14	3848.64	0.5	8	12	1309.92	0.666667	0	1	2598	0	up in iPS	up in ES	up in pre-iPS
Hs.6540	FGF13	Fibroblast growth factor 13	1	1	1	1	17	30	9	15	3852.53	0.6	8	13	2131.31	0.615385	0	2	4464	0	up in iPS	up in ES	up in pre-iPS
Hs.679807	LOC153469	Hypothetical protein LOC153469	1	1	1	1	13	19	7	10	4044.8	0.7	6	8	1322.75	0.75	0	1	20345	0	up in iPS	up in ES	up in pre-iPS
Hs.697682	LOC647121	Embigin homolog (mouse) pseudogene	1	1	1	1	10	19	6	10	4088.3	0.6	4	8	3148.5	0.5	0	1	3514	0	up in iPS	up in ES	up in pre-iPS
Hs.675292	LOC100131004	Hypothetical protein LOC100131004	1	1	1	1	12	23	6	12	4156.75	0.5	6	10	4726.8	0.6	0	1	1125	0	up in iPS	up in ES	up in pre-iPS
Hs.66187	expressed in: brain| embryonic tissue| eye| kidney| lung| pancreas| uterus| germ cell tumor| glioma| kidney tumor| non-neoplasia| normal| primitive neuroectodermal tumor of the CNS| retinoblastoma| uterine tumor| fetus| infant| adult	Clone 23700 mRNA sequence	1	1	1	1	17	24	8	12	4321.33	0.666667	8	10	1915.3	0.8	1	2	1522	0.5	up in iPS	up in ES	up in pre-iPS
Hs.632431	FLJ36116	Hypothetical locus LOC388666	1	1	1	1	19	25	10	13	4609.92	0.769231	8	11	5328.45	0.727273	1	1	686	1	up in iPS	up in ES	up in pre-iPS
Hs.438102	IGFBP2	Insulin-like growth factor binding protein 2, 36kDa	1	1	1	1	15	30	7	15	4704.13	0.466667	6	13	3347.15	0.461538	2	2	460.5	1	up in iPS	up in ES	up in pre-iPS
Hs.535873	RPL21	Ribosomal protein L21	1	1	1	1	15	19	8	10	4953.6	0.8	7	8	302.375	0.875	0	1	2549	0	up in iPS	up in ES	up in pre-iPS
Hs.385631	ITLN2	Intelectin 2	1	1	1	1	4	8	2	4	6227.5	0.5	2	4	5418.25	0.5	0	0	#DIV/0!	#DIV/0!	up in iPS	up in ES
Hs.371796	FLJ40504	Hypothetical protein FLJ40504	1	1	1	1	4	8	2	4	6792	0.5	2	4	6889	0.5	0	0	#DIV/0!	#DIV/0!	up in iPS	up in ES

## Sheet: down_ES_iPS
			top 1000 ES and iPS in at least 44% of ES and iPS comparisons and at least 2 experiments	top 1000 ES in at least 44% of iPS to fib comparisons	top 1000 ES in at least 44% of ES to fib comparisons	top X (up) in at least 1 experiment	top X in n experiments	nb available experiments	top X in fib-ips comparison	available fib-ips comparisons	average rank in comparison Fib-iPS	FIB-iPS top X in n% exp available	top X in fib-es comparison	available fib-es comparisons	average rank in comparison Fib-ES	FIB-ES top X in n% exp available	top X in fib-part ips comparison	available fib-part ips comparisons	average rank in comparison Fib-pre iPS	FIB-pre iPS top X in n% exp available	consensus dir change fib-iPS	consensus dir change fib-ES	consensus dir change fib-preiPS
Hs.101302	COL12A1	Collagen, type XII, alpha 1	1	1	1	1	26	30	13	15	422.667	0.866667	11	13	999.615	0.846154	2	2	108.5	1	down in iPS	down in ES	down in pre-iPS
Hs.101840	MR1	Major histocompatibility complex, class I-related	1	1	1	1	21	30	12	15	2246.87	0.8	8	13	3571.31	0.615385	1	2	1302	0.5	down in iPS	down in ES	down in pre-iPS
Hs.102267	LOX	Lysyl oxidase	1	1	1	1	27	30	14	15	312.667	0.933333	11	13	922.538	0.846154	2	2	373.5	1	down in iPS	down in ES	down in pre-iPS
Hs.103934	FKBP9	FK506 binding protein 9, 63 kDa	1	1	1	1	17	28	10	14	976	0.714286	7	12	1317.5	0.583333	0	2	3112.5	0	down in iPS	down in ES	ambiguous
Hs.104672	FILIP1L	Filamin A interacting protein 1-like	1	1	1	1	15	27	7	14	2228.21	0.5	8	12	1817.42	0.666667	0	1	3050	0	down in iPS	down in ES	down in pre-iPS
Hs.1116	LTBR	Lymphotoxin beta receptor (TNFR superfamily, member 3)	1	1	1	1	19	30	11	15	900.067	0.733333	7	13	3100.77	0.538462	1	2	1423.5	0.5	down in iPS	down in ES	down in pre-iPS
Hs.114111	CCDC92	Coiled-coil domain containing 92	1	1	1	1	20	28	10	14	1718.21	0.714286	9	12	2251.17	0.75	1	2	1884	0.5	down in iPS	down in ES	down in pre-iPS
Hs.116471	CDH11	Cadherin 11, type 2, OB-cadherin (osteoblast)	1	1	1	1	19	27	11	14	1413.29	0.785714	8	12	1596.92	0.666667	0	1	1411	0	down in iPS	down in ES	down in pre-iPS
Hs.120658	OSMR	Oncostatin M receptor	1	1	1	1	20	27	12	14	592	0.857143	7	12	3002.67	0.583333	1	1	461	1	down in iPS	down in ES	down in pre-iPS
Hs.122927	CLIP4	CAP-GLY domain containing linker protein family, member 4	1	1	1	1	21	25	12	13	338.538	0.923077	8	11	2890.45	0.727273	1	1	631	1	down in iPS	down in ES	down in pre-iPS
Hs.1239	ANPEP	Alanyl (membrane) aminopeptidase	1	1	1	1	23	30	13	15	818.267	0.866667	9	13	2890.69	0.692308	1	2	798.5	0.5	down in iPS	down in ES	down in pre-iPS
Hs.124503	ZEB1	Zinc finger E-box binding homeobox 1	1	1	1	1	15	25	9	13	820.692	0.692308	6	11	3992	0.545455	0	1	1597	0	down in iPS	down in ES	down in pre-iPS
Hs.125474	LPXN	Leupaxin	1	1	1	1	17	30	9	15	1590.2	0.6	6	13	3123.15	0.461538	2	2	443.5	1	down in iPS	down in ES	down in pre-iPS
Hs.126667	LPAR1	Lysophosphatidic acid receptor 1	1	1	1	1	13	25	7	13	789.308	0.538462	5	11	3304.82	0.454545	1	1	244	1	down in iPS	down in ES	down in pre-iPS
Hs.12723	CNTN3	Contactin 3 (plasmacytoma associated)	1	1	1	1	13	27	7	14	6790.36	0.5	6	12	7262.5	0.5	0	1	24341	0	down in iPS	down in ES	down in pre-iPS
Hs.128193	MKX	Mohawk homeobox	1	1	1	1	12	25	6	13	3780.62	0.461538	5	11	5127.82	0.454545	1	1	349	1	down in iPS	down in ES	down in pre-iPS
Hs.128199	SEPT11	Septin 11	1	1	1	1	20	28	10	14	1640.14	0.714286	8	12	2066.75	0.666667	2	2	513.5	1	down in iPS	down in ES	down in pre-iPS
Hs.129895	expressed in: adrenal gland| ascites| connective tissue| heart| intestine| kidney| lung| mammary gland| pancreas| placenta| prostate| skin| thyroid| uterus| chondrosarcoma| gastrointestinal tumor| head and neck tumor| non-neoplasia| normal| pancreatic tumor| prostate cancer| fetus| adult	Transcribed locus	1	1	1	1	17	21	9	11	815.727	0.818182	7	9	2196.67	0.777778	1	1	92	1	down in iPS	down in ES	down in pre-iPS
Hs.131704	NRP1	Neuropilin 1	1	1	1	1	25	27	14	14	394.214	1	10	12	1294.83	0.833333	1	1	890	1	down in iPS	down in ES	down in pre-iPS
Hs.134296	DLC1	Deleted in liver cancer 1	1	1	1	1	18	27	9	14	1599.29	0.642857	9	12	1604	0.75	0	1	2170	0	down in iPS	down in ES	down in pre-iPS
Hs.134830	expressed in: bone| bone marrow| brain| ear| pancreas| prostate| skin| vascular| chondrosarcoma| glioma| non-neoplasia| normal| pancreatic tumor| prostate cancer| fetus| adult	Transcribed locus	1	1	1	1	17	21	8	11	935.818	0.727273	8	9	1768.44	0.888889	1	1	344	1	down in iPS	down in ES	down in pre-iPS
Hs.13528	C5orf23	Chromosome 5 open reading frame 23	1	1	1	1	13	25	8	13	2812.23	0.615385	5	11	5216.18	0.454545	0	1	1099	0	down in iPS	down in ES	down in pre-iPS
Hs.136348	POSTN	Periostin, osteoblast specific factor	1	1	1	1	21	27	12	14	363.929	0.857143	9	12	2605.25	0.75	0	1	5957	0	down in iPS	down in ES	down in pre-iPS
Hs.138202	SERPINB7	Serpin peptidase inhibitor, clade B (ovalbumin), member 7	1	1	1	1	18	27	9	14	1914.79	0.642857	8	12	3277.92	0.666667	1	1	321	1	down in iPS	down in ES	down in pre-iPS
Hs.138378	CASP4	Caspase 4, apoptosis-related cysteine peptidase	1	1	1	1	24	30	12	15	1275.07	0.8	11	13	1433.77	0.846154	1	2	1701.5	0.5	down in iPS	down in ES	down in pre-iPS
Hs.14691	expressed in: blood| connective tissue| eye| heart| larynx| lung| lymph node| mammary gland| muscle| pancreas| pharynx| placenta| skin| stomach| thyroid| uterus| breast (mammary gland) tumor| chondrosarcoma| gastrointestinal tumor| head and neck tumor| lymphoma| non-neoplasia| normal| pancreatic tumor| skin tumor| soft tissue/muscle tissue tumor| uterine tumor| fetus| adult	Transcribed locus	1	1	1	1	12	19	6	10	1068.8	0.6	5	8	918.125	0.625	1	1	741	1	down in iPS	down in ES	down in pre-iPS
Hs.149261	RUNX1	Runt-related transcription factor 1	1	1	1	1	21	27	12	14	832.929	0.857143	8	12	2204.58	0.666667	1	1	371	1	down in iPS	down in ES	down in pre-iPS
Hs.153952	NT5E	5'-nucleotidase, ecto (CD73)	1	1	1	1	21	27	12	14	455	0.857143	9	12	2488.08	0.75	0	1	1264	0	down in iPS	down in ES	down in pre-iPS
Hs.156178	PGCP	Plasma glutamate carboxypeptidase	1	1	1	1	22	30	11	15	1028.27	0.733333	9	13	1877.92	0.692308	2	2	392	1	down in iPS	down in ES	down in pre-iPS
Hs.157461	PRR16	Proline rich 16	1	1	1	1	19	25	11	13	1204	0.846154	8	11	3813.45	0.727273	0	1	1050	0	down in iPS	down in ES	down in pre-iPS
Hs.158745	BICC1	Bicaudal C homolog 1 (Drosophila)	1	1	1	1	16	27	9	14	3986.14	0.642857	6	12	6176.08	0.5	1	1	102	1	down in iPS	down in ES	down in pre-iPS
Hs.164226	THBS1	Thrombospondin 1	1	1	1	1	26	27	14	14	136.143	1	11	12	487.833	0.916667	1	1	24	1	down in iPS	down in ES	down in pre-iPS
Hs.165859	ANTXR1	Anthrax toxin receptor 1	1	1	1	1	16	30	9	15	1126.73	0.6	6	13	1202.85	0.461538	1	2	1295	0.5	down in iPS	down in ES	down in pre-iPS
Hs.170131	NFIC	Nuclear factor I/C (CCAAT-binding transcription factor)	1	1	1	1	17	27	10	14	1419.71	0.714286	7	12	2523.92	0.583333	0	1	7113	0	down in iPS	down in ES	down in pre-iPS
Hs.170622	EFEMP2	EGF-containing fibulin-like extracellular matrix protein 2	1	1	1	1	19	23	11	12	1012.58	0.916667	7	10	2571	0.7	1	1	356	1	down in iPS	ambiguous	down in pre-iPS
Hs.172928	COL1A1	Collagen, type I, alpha 1	1	1	1	1	22	30	11	15	1479.07	0.733333	9	13	2804.31	0.692308	2	2	248.5	1	down in iPS	down in ES	down in pre-iPS
Hs.176376	expressed in: adrenal gland| bladder| brain| ear| embryonic tissue| eye| intestine| kidney| lung| pancreas| placenta| prostate| skin| stomach| thyroid| vascular|adrenal tumor| colorectal tumor| gastrointestinal tumor| head and neck tumor| kidney tumor| non-neoplasia| normal| pancreatic tumor| skin tumor| soft tissue/muscle tissue tumor| fetus| adult	Transcribed locus	1	1	1	1	18	19	10	10	531.4	1	8	8	602.125	1	0	1	2927	0	down in iPS	down in ES	down in pre-iPS
Hs.183428	SSPN	Sarcospan (Kras oncogene-associated gene)	1	1	1	1	7	11	3	5	3685.8	0.6	3	5	4482.4	0.6	1	1	732	1	down in iPS	down in ES	down in pre-iPS
Hs.189652	C7orf58	Chromosome 7 open reading frame 58	1	1	1	1	13	25	8	13	1929.62	0.615385	5	11	4362.82	0.454545	0	1	3316	0	down in iPS	down in ES	down in pre-iPS
Hs.190495	GPNMB	Glycoprotein (transmembrane) nmb	1	1	1	1	22	27	12	14	1075.5	0.857143	10	12	1300	0.833333	0	1	2623	0	down in iPS	down in ES	down in pre-iPS
Hs.1908	SRGN	Serglycin	1	1	1	1	18	27	10	14	3025.29	0.714286	7	12	5023	0.583333	1	1	667	1	down in iPS	down in ES	down in pre-iPS
Hs.190977	ENPP2	Ectonucleotide pyrophosphatase/phosphodiesterase 2	1	1	1	1	22	30	10	15	2227.47	0.666667	10	13	2212.23	0.769231	2	2	25	1	down in iPS	down in ES	down in pre-iPS
Hs.193784	expressed in: adipose tissue| brain| connective tissue| eye| kidney| liver| lung| lymph node| muscle| nerve| parathyroid| pharynx| prostate| skin| spleen| stomach| testis| trachea| gastrointestinal tumor| germ cell tumor| glioma| kidney tumor| leukemia| non-neoplasia| normal| prostate cancer| skin tumor| fetus| adult	MRNA; cDNA DKFZp586K1922 (from clone DKFZp586K1922)	1	1	1	1	13	22	7	11	2283.73	0.636364	5	9	1884.22	0.555556	1	2	1012	0.5	down in iPS	down in ES	down in pre-iPS
Hs.194301	MAP1A	Microtubule-associated protein 1A	1	1	1	1	18	27	9	14	2386.29	0.642857	8	12	2762.25	0.666667	1	1	561	1	down in iPS	down in ES	down in pre-iPS
Hs.195710	LOC439985	Hypothetical gene supported by AK125693	1	1	1	1	14	27	7	14	2517.43	0.5	7	12	3815.33	0.583333	0	1	3847	0	down in iPS	down in ES	down in pre-iPS
Hs.195727	CD248	CD248 molecule, endosialin	1	1	1	1	24	27	13	14	905.714	0.928571	10	12	2146.75	0.833333	1	1	132	1	down in iPS	down in ES	down in pre-iPS
Hs.197922	CAMK2N1	Calcium/calmodulin-dependent protein kinase II inhibitor 1	1	1	1	1	18	27	10	14	1059.86	0.714286	7	12	1998.08	0.583333	1	1	303	1	down in iPS	down in ES	down in pre-iPS
Hs.2006	GSTM3	Glutathione S-transferase M3 (brain)	1	1	1	1	18	30	11	15	806.667	0.733333	7	13	1920	0.538462	0	2	4953	0	down in iPS	down in ES	ambiguous
Hs.201034	NTN4	Netrin 4	1	1	1	1	15	27	8	14	3674	0.571429	6	12	4098	0.5	1	1	256	1	down in iPS	down in ES	down in pre-iPS
Hs.20136	MAMLD1	Mastermind-like domain containing 1	1	1	1	1	13	28	7	14	4460	0.5	6	12	6437.08	0.5	0	2	7198.5	0	down in iPS	down in ES	down in pre-iPS
Hs.201978	PTGS1	Prostaglandin-endoperoxide synthase 1 (prostaglandin G/H synthase and cyclooxygenase)	1	1	1	1	21	27	12	14	1765.57	0.857143	8	12	3994.58	0.666667	1	1	39	1	down in iPS	down in ES	down in pre-iPS
Hs.202	TSPO	Translocator protein (18kDa)	1	1	1	1	22	30	12	15	782.333	0.8	10	13	856.538	0.769231	0	2	10412.5	0	down in iPS	down in ES	down in pre-iPS
Hs.202097	PCOLCE	Procollagen C-endopeptidase enhancer	1	1	1	1	18	30	10	15	1073.13	0.666667	7	13	2142	0.538462	1	2	2470.5	0.5	down in iPS	down in ES	down in pre-iPS
Hs.202577		cDNA FLJ34585	1	1	1	1	14	19	7	10	2388.3	0.7	6	8	1811.12	0.75	1	1	839	1	down in iPS	down in ES	down in pre-iPS
Hs.20315	IFIT1	Interferon-induced protein with tetratricopeptide repeats 1	1	1	1	1	17	30	8	15	3609.8	0.533333	7	13	3202.31	0.538462	2	2	288.5	1	down in iPS	down in ES	down in pre-iPS
Hs.203717	FN1	Fibronectin 1	1	1	1	1	17	27	9	14	1810.86	0.642857	7	12	1263.67	0.583333	1	1	262	1	down in iPS	down in ES	down in pre-iPS
Hs.205558	GLIPR1	GLI pathogenesis-related 1	1	1	1	1	17	27	8	14	2070.93	0.571429	8	12	1593	0.666667	1	1	659	1	down in iPS	down in ES	down in pre-iPS
Hs.207631	LMO7	LIM domain 7	1	1	1	1	13	27	7	14	3654.43	0.5	6	12	4306.33	0.5	0	1	2752	0	down in iPS	down in ES	down in pre-iPS
Hs.210283	COL5A1	Collagen, type V, alpha 1	1	1	1	1	24	30	12	15	1383.33	0.8	10	13	1795.38	0.769231	2	2	202.5	1	down in iPS	down in ES	down in pre-iPS
Hs.210995	CA12	Carbonic anhydrase XII	1	1	1	1	14	30	7	15	3438.87	0.466667	6	13	3402.77	0.461538	1	2	6024	0.5	down in iPS	down in ES	ambiguous
Hs.212332	CAV2	Caveolin 2	1	1	1	1	17	30	7	15	1492.93	0.466667	9	13	870.154	0.692308	1	2	3978	0.5	down in iPS	down in ES	down in pre-iPS
Hs.212885		Cannabinoid receptor interacting protein 1	1	1	1	1	18	28	9	14	788.5	0.642857	8	12	1674.08	0.666667	1	2	3823.5	0.5	down in iPS	down in ES	down in pre-iPS
Hs.216623	ATP8B1	ATPase, class I, type 8B, member 1	1	1	1	1	18	25	9	13	1337.69	0.692308	8	11	2304.27	0.727273	1	1	499	1	down in iPS	down in ES	down in pre-iPS
Hs.220971	FOSL2	FOS-like antigen 2	1	1	1	1	20	30	11	15	1696.6	0.733333	8	13	2291	0.615385	1	2	3539	0.5	down in iPS	down in ES	down in pre-iPS
Hs.221941	expressed in: brain| eye| kidney| liver| nerve| pancreas| skin| testis| trachea| liver tumor| normal| fetus| adult	Transcribed locus	1	1	1	1	22	25	12	13	437.538	0.923077	9	11	1634.91	0.818182	1	1	61	1	down in iPS	down in ES	down in pre-iPS
Hs.233240	COL6A3	Collagen, type VI, alpha 3	1	1	1	1	22	27	12	14	386.357	0.857143	9	12	2182.25	0.75	1	1	458	1	down in iPS	down in ES	down in pre-iPS
Hs.235935	NOV	Nephroblastoma overexpressed gene	1	1	1	1	15	27	8	14	2778.5	0.571429	7	12	3120.08	0.583333	0	1	1649	0	down in iPS	down in ES	down in pre-iPS
Hs.23871	expressed in: bone| bone marrow| brain| connective tissue| embryonic tissue| eye| heart| intestine| kidney| larynx| lung| mammary gland| mouth| nerve| ovary| pancreas| pharynx| placenta| prostate| skin| spleen| testis| thymus| uterus| vascular| breast (mammary gland) tumor| chondrosarcoma| germ cell tumor| glioma| head and neck tumor| non-neoplasia| normal| ovarian tumor| pancreatic tumor| primit…	CDNA clone IMAGE:30924414	1	1	1	1	17	19	9	10	646.1	0.9	7	8	2708.62	0.875	1	1	21	1	down in iPS	down in ES	down in pre-iPS
Hs.241545	CALHM2	Calcium homeostasis modulator 2	1	1	1	1	13	25	8	13	3700.77	0.615385	5	11	4304.64	0.454545	0	1	1005	0	down in iPS	down in ES	down in pre-iPS
Hs.248785	AGPAT3	1-acylglycerol-3-phosphate O-acyltransferase 3	1	1	1	1	19	30	11	15	1334.13	0.733333	7	13	1547.23	0.538462	1	2	4819.5	0.5	down in iPS	down in ES	ambiguous
Hs.24889	FMN2	Formin 2	1	1	1	1	18	27	9	14	2631.86	0.642857	8	12	3737.5	0.666667	1	1	469	1	down in iPS	down in ES	down in pre-iPS
Hs.2490	CASP1	Caspase 1, apoptosis-related cysteine peptidase (interleukin 1, beta, convertase)	1	1	1	1	24	27	13	14	1249.07	0.928571	10	12	2646.83	0.833333	1	1	315	1	down in iPS	down in ES	down in pre-iPS
Hs.250723	MXRA7	Matrix-remodelling associated 7	1	1	1	1	19	27	10	14	1250.07	0.714286	9	12	839.25	0.75	0	1	4518	0	down in iPS	down in ES	down in pre-iPS
Hs.253247	OSR2	Odd-skipped related 2 (Drosophila)	1	1	1	1	19	30	10	15	3324.47	0.666667	8	13	3933.08	0.615385	1	2	1351	0.5	down in iPS	down in ES	down in pre-iPS
Hs.25338	PRSS23	Protease, serine, 23	1	1	1	1	22	27	10	14	708.857	0.714286	11	12	466.833	0.916667	1	1	165	1	down in iPS	down in ES	down in pre-iPS
Hs.257970	NFIX	Nuclear factor I/X (CCAAT-binding transcription factor)	1	1	1	1	15	30	8	15	2710.27	0.533333	6	13	3077.23	0.461538	1	2	1645	0.5	down in iPS	down in ES	up in pre-iPS
Hs.269027	GALNT5	UDP-N-acetyl-alpha-D-galactosamine:polypeptide N-acetylgalactosaminyltransferase 5 (GalNAc-T5)	1	1	1	1	17	27	9	14	1510.79	0.642857	7	12	3804.67	0.583333	1	1	172	1	down in iPS	down in ES	down in pre-iPS
Hs.269109	SEMA3C	Sema domain, immunoglobulin domain (Ig), short basic domain, secreted, (semaphorin) 3C	1	1	1	1	17	27	9	14	1508.57	0.642857	8	12	3407.83	0.666667	0	1	1815	0	down in iPS	down in ES	down in pre-iPS
Hs.274136	GPR124	G protein-coupled receptor 124	1	1	1	1	19	27	11	14	1246.36	0.785714	8	12	2851.17	0.666667	0	1	1016	0	down in iPS	down in ES	down in pre-iPS
Hs.274313	IGFBP6	Insulin-like growth factor binding protein 6	1	1	1	1	18	27	8	14	2943.5	0.571429	9	12	1520.5	0.75	1	1	114	1	down in iPS	down in ES	down in pre-iPS
Hs.275757	DDR2	Discoidin domain receptor tyrosine kinase 2	1	1	1	1	19	21	10	11	354.909	0.909091	8	9	1741.78	0.888889	1	1	827	1	down in iPS	ambiguous	down in pre-iPS
Hs.277035	MGLL	Monoglyceride lipase	1	1	1	1	23	27	13	14	330.5	0.928571	9	12	1491.83	0.75	1	1	85	1	down in iPS	down in ES	down in pre-iPS
Hs.278573	CD59	CD59 molecule, complement regulatory protein	1	1	1	1	16	30	8	15	949.267	0.533333	6	13	1678.54	0.461538	2	2	601.5	1	down in iPS	down in ES	down in pre-iPS
Hs.2820	OXTR	Oxytocin receptor	1	1	1	1	18	27	9	14	2789.93	0.642857	8	12	2971.67	0.666667	1	1	487	1	down in iPS	down in ES	down in pre-iPS
Hs.283416	PRRX1	Paired related homeobox 1	1	1	1	1	17	19	10	10	149.7	1	6	8	2342.62	0.75	1	1	814	1	down in iPS	ambiguous	down in pre-iPS
Hs.283844	SFXN3	Sideroflexin 3	1	1	1	1	19	27	10	14	898.643	0.714286	9	12	1910.83	0.75	0	1	1937	0	down in iPS	down in ES	down in pre-iPS
Hs.284217	TSHZ1	Teashirt zinc finger homeobox 1	1	1	1	1	16	28	9	14	2299.5	0.642857	7	12	2809.58	0.583333	0	2	10022.5	0	down in iPS	down in ES	down in pre-iPS
Hs.287714	RAB32	RAB32, member RAS oncogene family	1	1	1	1	19	27	10	14	859.214	0.714286	9	12	1067.67	0.75	0	1	3986	0	down in iPS	down in ES	down in pre-iPS
Hs.292156	DKK3	Dickkopf homolog 3 (Xenopus laevis)	1	1	1	1	27	30	15	15	479.133	1	10	13	1190.38	0.769231	2	2	146.5	1	down in iPS	down in ES	down in pre-iPS
Hs.296049	MFAP4	Microfibrillar-associated protein 4	1	1	1	1	15	27	8	14	2291.14	0.571429	6	12	3883	0.5	1	1	69	1	down in iPS	down in ES	down in pre-iPS
Hs.296942	KRT34	Keratin 34	1	1	1	1	12	25	7	13	6372	0.538462	5	11	8559.27	0.454545	0	1	20340	0	down in iPS	down in ES	down in pre-iPS
Hs.29802	SLIT2	Slit homolog 2 (Drosophila)	1	1	1	1	18	24	8	12	1389.75	0.666667	9	10	1210.3	0.9	1	2	2113.5	0.5	down in iPS	down in ES	down in pre-iPS
Hs.302346	FAM176A	Family with sequence similarity 176, member A	1	1	1	1	13	25	6	13	1178.62	0.461538	7	11	1913.82	0.636364	0	1	3047	0	down in iPS	down in ES	down in pre-iPS
Hs.302963	SPON2	Spondin 2, extracellular matrix protein	1	1	1	1	16	27	9	14	2065.64	0.642857	6	12	3719.75	0.5	1	1	168	1	down in iPS	down in ES	down in pre-iPS
Hs.303090	PPP1R3C	Protein phosphatase 1, regulatory (inhibitor) subunit 3C	1	1	1	1	25	30	13	15	1441.07	0.866667	10	13	3029.08	0.769231	2	2	85	1	down in iPS	down in ES	down in pre-iPS
Hs.306051	WNT5B	Wingless-type MMTV integration site family, member 5B	1	1	1	1	22	30	11	15	807.533	0.733333	9	13	2796.46	0.692308	2	2	281	1	down in iPS	down in ES	down in pre-iPS
Hs.306339	SRPX2	Sushi-repeat-containing protein, X-linked 2	1	1	1	1	14	27	8	14	1675.86	0.571429	6	12	3338.08	0.5	0	1	2591	0	down in iPS	down in ES	down in pre-iPS
Hs.306814	LOXL4	Lysyl oxidase-like 4	1	1	1	1	16	27	9	14	1388.5	0.642857	6	12	4603.08	0.5	1	1	996	1	down in iPS	down in ES	down in pre-iPS
Hs.307734	MME	Membrane metallo-endopeptidase	1	1	1	1	16	27	8	14	1153.64	0.571429	7	12	949.167	0.583333	1	1	130	1	down in iPS	down in ES	down in pre-iPS
Hs.309489	NPAL2	NIPA-like domain containing 2	1	1	1	1	19	27	10	14	2856.57	0.714286	8	12	3423.42	0.666667	1	1	269	1	down in iPS	down in ES	down in pre-iPS
Hs.310512	CCRL1	Chemokine (C-C motif) receptor-like 1	1	1	1	1	16	27	9	14	4933.64	0.642857	6	12	6454.92	0.5	1	1	17	1	down in iPS	down in ES	down in pre-iPS
Hs.310591	SLC22A4	Solute carrier family 22 (organic cation/ergothioneine transporter), member 4	1	1	1	1	19	27	10	14	2307.86	0.714286	8	12	3669.58	0.666667	1	1	133	1	down in iPS	down in ES	down in pre-iPS
Hs.31474	expressed in: adrenal gland| bone| bone marrow| brain| connective tissue| embryonic tissue| eye| heart| intestine| kidney| liver| lung| mammary gland| muscle| ovary| pancreas| pituitary gland| placenta| prostate| skin| testis| thyroid| trachea| uterus|adrenal tumor| chondrosarcoma| germ cell tumor| glioma| head and neck tumor| liver tumor| non-neoplasia| normal| ovarian tumor| pancreatic tumor| p…	MRNA; cDNA DKFZp686I18116 (from clone DKFZp686I18116)	1	1	1	1	19	24	9	12	820.25	0.75	8	10	729.5	0.8	2	2	591.5	1	down in iPS	down in ES	down in pre-iPS
Hs.31595	CLDN11	Claudin 11	1	1	1	1	12	25	7	13	2149.62	0.538462	5	11	2595.18	0.454545	0	1	2152	0	down in iPS	down in ES	down in pre-iPS
Hs.31961	SLC8A1	Solute carrier family 8 (sodium/calcium exchanger), member 1	1	1	1	1	13	21	6	11	1891.45	0.545455	6	9	1956.11	0.666667	1	1	211	1	down in iPS	down in ES	down in pre-iPS
Hs.32433	C15orf52	Chromosome 15 open reading frame 52	1	1	1	1	13	25	6	13	2210.69	0.461538	6	11	2120.36	0.545455	1	1	668	1	down in iPS	down in ES	down in pre-iPS
Hs.332706	OPTN	Optineurin	1	1	1	1	17	30	7	15	1150.53	0.466667	8	13	1067.46	0.615385	2	2	850.5	1	down in iPS	down in ES	down in pre-iPS
Hs.332708	FBLN5	Fibulin 5	1	1	1	1	24	27	13	14	1170.5	0.928571	10	12	1632	0.833333	1	1	488	1	down in iPS	down in ES	down in pre-iPS
Hs.335034	DPYD	Dihydropyrimidine dehydrogenase	1	1	1	1	19	27	11	14	3114.86	0.785714	7	12	4569.58	0.583333	1	1	958	1	down in iPS	down in ES	down in pre-iPS
Hs.339024	MSRB3	Methionine sulfoxide reductase B3	1	1	1	1	23	27	13	14	510.5	0.928571	9	12	2609.42	0.75	1	1	193	1	down in iPS	down in ES	down in pre-iPS
Hs.343522	ATP2B4	ATPase, Ca++ transporting, plasma membrane 4	1	1	1	1	20	30	9	15	1316.93	0.6	10	13	1585.46	0.769231	1	2	1153	0.5	down in iPS	down in ES	down in pre-iPS
Hs.360174	SNAI2	Snail homolog 2 (Drosophila)	1	1	1	1	21	27	12	14	490.429	0.857143	9	12	2785.5	0.75	0	1	3037	0	down in iPS	down in ES	down in pre-iPS
Hs.368912	DPP4	Dipeptidyl-peptidase 4	1	1	1	1	20	30	9	15	2271.07	0.6	9	13	3383.46	0.692308	2	2	294.5	1	down in iPS	down in ES	down in pre-iPS
Hs.368921	COL16A1	Collagen, type XVI, alpha 1	1	1	1	1	15	27	8	14	1050.07	0.571429	6	12	3370.33	0.5	1	1	388	1	down in iPS	down in ES	down in pre-iPS
Hs.369056	SP100	SP100 nuclear antigen	1	1	1	1	25	27	14	14	395.214	1	10	12	2460	0.833333	1	1	865	1	down in iPS	down in ES	down in pre-iPS
Hs.369397	TGFBI	Transforming growth factor, beta-induced, 68kDa	1	1	1	1	21	27	11	14	642.214	0.785714	10	12	2103.58	0.833333	0	1	5425	0	down in iPS	down in ES	up in pre-iPS
Hs.369422	MXRA5	Matrix-remodelling associated 5	1	1	1	1	20	27	10	14	2631	0.714286	9	12	2194.58	0.75	1	1	794	1	down in iPS	down in ES	down in pre-iPS
Hs.369574	CDC42EP3	CDC42 effector protein (Rho GTPase binding) 3	1	1	1	1	22	30	11	15	1211.8	0.733333	9	13	1161.08	0.692308	2	2	245	1	down in iPS	down in ES	down in pre-iPS
Hs.369840	NID2	Nidogen 2 (osteonidogen)	1	1	1	1	18	27	9	14	1582.5	0.642857	8	12	3227.67	0.666667	1	1	194	1	down in iPS	down in ES	down in pre-iPS
Hs.37055	FGF5	Fibroblast growth factor 5	1	1	1	1	16	27	8	14	1959.71	0.571429	7	12	4141.08	0.583333	1	1	941	1	down in iPS	down in ES	down in pre-iPS
Hs.371147	THBS2	Thrombospondin 2	1	1	1	1	23	30	11	15	935	0.733333	10	13	2531.54	0.769231	2	2	39	1	down in iPS	down in ES	down in pre-iPS
Hs.372031	PMP22	Peripheral myelin protein 22	1	1	1	1	23	30	12	15	1042.4	0.8	10	13	1209.15	0.769231	1	2	1775	0.5	down in iPS	down in ES	down in pre-iPS
Hs.372579	VASN	Vasorin	1	1	1	1	16	25	8	13	1733.31	0.615385	7	11	2627.91	0.636364	1	1	605	1	down in iPS	down in ES	down in pre-iPS
Hs.372914	NDRG1	N-myc downstream regulated 1	1	1	1	1	17	27	9	14	1411.36	0.642857	8	12	2579.67	0.666667	0	1	5720	0	down in iPS	down in ES	down in pre-iPS
Hs.375129	MMP3	Matrix metallopeptidase 3 (stromelysin 1, progelatinase)	1	1	1	1	20	27	11	14	2589.86	0.785714	8	12	4243.75	0.666667	1	1	887	1	down in iPS	down in ES	down in pre-iPS
Hs.375762	expressed in: blood| brain| connective tissue| ear| eye| intestine| kidney| liver| lymph node| mouth| pancreas| parathyroid| pituitary gland| placenta| prostate| skin| testis| uterus| chondrosarcoma| germ cell tumor| head and neck tumor| kidney tumor| liver tumor| lymphoma| non-neoplasia| normal| pancreatic tumor| prostate cancer| soft tissue/muscle tissue tumor| fetus| adult	CDNA FLJ37631 fis, clone BRCOC2015944	1	1	1	1	16	21	9	11	540.364	0.818182	7	9	2157.44	0.777778	0	1	2304	0	down in iPS	down in ES	down in pre-iPS
Hs.376046	BTN3A2	Butyrophilin, subfamily 3, member A2	1	1	1	1	14	30	8	15	1865.33	0.533333	6	13	2340.46	0.461538	0	2	1795.5	0	down in iPS	down in ES	down in pre-iPS
Hs.379754	TMEM173	Transmembrane protein 173	1	1	1	1	28	30	14	15	1127.4	0.933333	12	13	1336.85	0.923077	2	2	588.5	1	down in iPS	down in ES	down in pre-iPS
Hs.380250	IFI16	Interferon, gamma-inducible protein 16	1	1	1	1	26	30	15	15	412.467	1	11	13	1611.54	0.846154	0	2	8174	0	down in iPS	down in ES	down in pre-iPS
Hs.381715	TBX5	T-box 5	1	1	1	1	16	27	8	14	4573.64	0.571429	7	12	5924.17	0.583333	1	1	47	1	down in iPS	down in ES	down in pre-iPS
Hs.386726	RGS4	Regulator of G-protein signaling 4	1	1	1	1	17	30	7	15	1685.33	0.466667	8	13	3171.15	0.615385	2	2	731	1	down in iPS	down in ES	down in pre-iPS
Hs.387207	SGCD	Sarcoglycan, delta (35kDa dystrophin-associated glycoprotein)	1	1	1	1	16	21	8	11	2370.91	0.727273	7	9	2680.67	0.777778	1	1	149	1	down in iPS	ambiguous	down in pre-iPS
Hs.388918	RECK	Reversion-inducing-cysteine-rich protein with kazal motifs	1	1	1	1	19	21	10	11	624.273	0.909091	8	9	634.111	0.888889	1	1	295	1	down in iPS	down in ES	down in pre-iPS
Hs.399891	CD109	CD109 molecule	1	1	1	1	17	27	11	14	1036.29	0.785714	6	12	1425.08	0.5	0	1	1306	0	down in iPS	down in ES	down in pre-iPS
Hs.40098	GREM1	Gremlin 1, cysteine knot superfamily, homolog (Xenopus laevis)	1	1	1	1	21	27	11	14	626.214	0.785714	9	12	1734.08	0.75	1	1	8	1	down in iPS	down in ES	down in pre-iPS
Hs.40499	DKK1	Dickkopf homolog 1 (Xenopus laevis)	1	1	1	1	24	30	11	15	725.133	0.733333	12	13	1084.38	0.923077	1	2	755.5	0.5	down in iPS	down in ES	down in pre-iPS
Hs.405614	CTHRC1	Collagen triple helix repeat containing 1	1	1	1	1	21	30	11	15	749.933	0.733333	9	13	2502.23	0.692308	1	2	574	0.5	down in iPS	down in ES	down in pre-iPS
Hs.405961	CREB3L1	CAMP responsive element binding protein 3-like 1	1	1	1	1	23	30	12	15	1333.33	0.8	9	13	3108.92	0.692308	2	2	133	1	down in iPS	down in ES	down in pre-iPS
Hs.406475	LUM	Lumican	1	1	1	1	24	30	13	15	331.8	0.866667	9	13	2692.08	0.692308	2	2	14	1	down in iPS	down in ES	down in pre-iPS
Hs.408434	COPZ2	Coatomer protein complex, subunit zeta 2	1	1	1	1	24	27	13	14	1149.5	0.928571	10	12	1350.5	0.833333	1	1	237	1	down in iPS	down in ES	down in pre-iPS
Hs.408767	CRYAB	Crystallin, alpha B	1	1	1	1	15	27	7	14	3454.21	0.5	8	12	2974.92	0.666667	0	1	16031	0	down in iPS	down in ES	down in pre-iPS
Hs.409034	COL15A1	Collagen, type XV, alpha 1	1	1	1	1	15	27	8	14	4163.07	0.571429	6	12	4758.67	0.5	1	1	4	1	down in iPS	down in ES	down in pre-iPS
Hs.409602	SULF1	Sulfatase 1	1	1	1	1	19	27	11	14	932.857	0.785714	8	12	2355.42	0.666667	0	1	2414	0	down in iPS	down in ES	down in pre-iPS
Hs.411391	expressed in: brain| connective tissue| embryonic tissue| eye| intestine| ovary| pancreas| chondrosarcoma| normal| ovarian tumor| fetus| adult	Transcribed locus	1	1	1	1	18	21	10	11	360.636	0.909091	8	9	1155.11	0.888889	0	1	1419	0	down in iPS	down in ES	down in pre-iPS
Hs.414795	SERPINE1	Serpin peptidase inhibitor, clade E (nexin, plasminogen activator inhibitor type 1), member 1	1	1	1	1	22	30	9	15	2984.87	0.6	11	13	1965	0.846154	2	2	265	1	down in iPS	down in ES	down in pre-iPS
Hs.41502	C14orf139	Chromosome 14 open reading frame 139	1	1	1	1	13	26	6	13	929.615	0.461538	6	11	1883.64	0.545455	1	2	1138.5	0.5	down in iPS	down in ES	down in pre-iPS
Hs.41707	HSPB3	Heat shock 27kDa protein 3	1	1	1	1	19	27	10	14	3342.43	0.714286	8	12	5854.25	0.666667	1	1	497	1	down in iPS	down in ES	down in pre-iPS
Hs.420269	COL6A2	Collagen, type VI, alpha 2	1	1	1	1	21	30	11	15	1188.33	0.733333	8	13	2519.15	0.615385	2	2	157.5	1	down in iPS	down in ES	down in pre-iPS
Hs.421621	COX7A1	Cytochrome c oxidase subunit VIIa polypeptide 1 (muscle)	1	1	1	1	21	30	11	15	2260.67	0.733333	9	13	2113.38	0.692308	1	2	746.5	0.5	down in iPS	down in ES	down in pre-iPS
Hs.427449	LRRN4CL	LRRN4 C-terminal like	1	1	1	1	15	23	8	12	5591.42	0.666667	6	10	6866	0.6	1	1	36	1	down in iPS	down in ES	down in pre-iPS
Hs.432914	expressed in: bone| brain| connective tissue| embryonic tissue| eye| heart| intestine| kidney| liver| lung| mammary gland| ovary| pancreas| parathyroid| placenta| prostate| skin| uterus| chondrosarcoma| colorectal tumor| glioma| liver tumor| non-neoplasia| normal| ovarian tumor| pancreatic tumor| skin tumor| uterine tumor|embryoid body| fetus| adult	CDNA FLJ25106 fis, clone CBR01467	1	1	1	1	21	24	10	12	704.667	0.833333	9	10	638.4	0.9	2	2	206.5	1	down in iPS	down in ES	down in pre-iPS
Hs.434914	FRMD6	FERM domain containing 6	1	1	1	1	14	27	7	14	1072.93	0.5	7	12	1011.17	0.583333	0	1	1233	0	down in iPS	down in ES	down in pre-iPS
Hs.435013	VGLL3	Vestigial like 3 (Drosophila)	1	1	1	1	21	23	11	12	1466.08	0.916667	9	10	1257	0.9	1	1	104	1	down in iPS	down in ES	down in pre-iPS
Hs.435215	VEGFC	Vascular endothelial growth factor C	1	1	1	1	23	27	13	14	355	0.928571	10	12	1270.5	0.833333	0	1	2345	0	down in iPS	down in ES	down in pre-iPS
Hs.436298	expressed in: adrenal gland| ascites| blood| bone| brain| cervix| connective tissue| ear| esophagus| eye| heart| intestine| kidney| liver| lung| lymph node| mammary gland| mouth| muscle| nerve| ovary| pancreas| parathyroid| pharynx| placenta| prostate| skin| stomach| testis| thyroid| trachea| umbilical cord| uterus| vascular| breast (mammary gland) tumor| cervical tumor| chondrosarcoma| colorecta…	Transcribed locus, strongly similar to XP_001231536.1 PREDICTED: similar to Ac1147 [Gallus gallus]	1	1	1	1	18	21	10	11	349.636	0.909091	8	9	250	0.888889	0	1	10557	0	down in iPS	down in ES	down in pre-iPS
Hs.437191	PTRF	Polymerase I and transcript release factor	1	1	1	1	17	27	8	14	1204.93	0.571429	8	12	908.667	0.666667	1	1	464	1	down in iPS	down in ES	down in pre-iPS
Hs.439463	AEBP1	AE binding protein 1	1	1	1	1	16	30	8	15	2685	0.533333	6	13	3511	0.461538	2	2	599	1	down in iPS	down in ES	down in pre-iPS
Hs.440829	CEBPD	CCAAT/enhancer binding protein (C/EBP), delta	1	1	1	1	22	27	13	14	636.071	0.928571	9	12	1389.58	0.75	0	1	3663	0	down in iPS	down in ES	down in pre-iPS
Hs.440955	ITGA4	Integrin, alpha 4 (CD49D)	1	1	1	1	14	23	9	12	3336.42	0.75	5	10	3593.8	0.5	0	1	11728	0	down in iPS	down in ES	down in pre-iPS
Hs.44098	LOC399959	Hypothetical gene supported by BX647608	1	1	1	1	17	19	9	10	325	0.9	7	8	609.625	0.875	1	1	224	1	down in iPS	down in ES	down in pre-iPS
Hs.443625	COL3A1	Collagen, type III, alpha 1	1	1	1	1	26	30	15	15	201.533	1	10	13	1665.54	0.769231	1	2	1397	0.5	down in iPS	down in ES	down in pre-iPS
Hs.445030	RHOBTB3	Rho-related BTB domain containing 3	1	1	1	1	15	27	9	14	1658.14	0.642857	6	12	2427.17	0.5	0	1	2062	0	down in iPS	down in ES	down in pre-iPS
Hs.445045	expressed in: adipose tissue| blood| bone| connective tissue| esophagus| heart| intestine| liver| lung| mouth| muscle| ovary| pharynx| prostate| stomach| trachea| uterus| chondrosarcoma| esophageal tumor| gastrointestinal tumor| head and neck tumor| leukemia| normal| ovarian tumor| prostate cancer| uterine tumor| fetus| adult	Full length insert cDNA clone ZE01A04	1	1	1	1	16	21	8	11	1858.64	0.727273	7	9	1499	0.777778	1	1	396	1	down in iPS	down in ES	down in pre-iPS
Hs.445356	C9orf150	Chromosome 9 open reading frame 150	1	1	1	1	17	27	10	14	923.571	0.714286	6	12	2211.83	0.5	1	1	712	1	down in iPS	down in ES	down in pre-iPS
Hs.445857	expressed in: eye| heart| intestine| lung| ovary| pancreas| placenta| prostate| skin| stomach| testis| uterus| vascular| gastrointestinal tumor| germ cell tumor| lung tumor| non-neoplasia| normal| ovarian tumor| pancreatic tumor| primitive neuroectodermal tumor of the CNS| uterine tumor| fetus| adult	Transcribed locus, strongly similar to NP_003610.1 neurotrypsin precursor [Homo sapiens]	1	1	1	1	9	21	5	11	1217	0.454545	4	9	1181.89	0.444444	0	1	9396	0	down in iPS	down in ES	down in pre-iPS
Hs.446354	TCEA3	Transcription elongation factor A (SII), 3	1	1	1	1	14	27	8	14	2115.14	0.571429	6	12	4492.58	0.5	0	1	2327	0	down in iPS	down in ES	down in pre-iPS
Hs.449718	TMEM119	Transmembrane protein 119	1	1	1	1	17	30	9	15	6059.73	0.6	7	13	7586.38	0.538462	1	2	12194.5	0.5	down in iPS	down in ES	down in pre-iPS
Hs.450230	IGFBP3	Insulin-like growth factor binding protein 3	1	1	1	1	26	30	14	15	1144.4	0.933333	10	13	1680	0.769231	2	2	19	1	down in iPS	down in ES	down in pre-iPS
Hs.458355	C1S	Complement component 1, s subcomponent	1	1	1	1	21	27	11	14	674.286	0.785714	9	12	1494.33	0.75	1	1	14	1	down in iPS	down in ES	down in pre-iPS
Hs.459088	KIAA1199	KIAA1199	1	1	1	1	21	27	12	14	854.857	0.857143	8	12	3097.67	0.666667	1	1	13	1	down in iPS	down in ES	down in pre-iPS
Hs.459652	TMEM204	Transmembrane protein 204	1	1	1	1	16	25	10	13	2314.38	0.769231	5	11	4227.91	0.454545	1	1	952	1	down in iPS	down in ES	down in pre-iPS
Hs.462829	SLFN11	Schlafen family member 11	1	1	1	1	15	27	8	14	2594.29	0.571429	6	12	3130.58	0.5	1	1	603	1	down in iPS	down in ES	down in pre-iPS
Hs.463421	ABCC3	ATP-binding cassette, sub-family C (CFTR/MRP), member 3	1	1	1	1	16	30	9	15	3286.07	0.6	7	13	4685.15	0.538462	0	2	1357.5	0	down in iPS	down in ES	down in pre-iPS
Hs.464422	COLEC12	Collectin sub-family member 12	1	1	1	1	16	30	7	15	2341.53	0.466667	7	13	1250.62	0.538462	2	2	211	1	down in iPS	down in ES	down in pre-iPS
Hs.46578	DOCK10	Dedicator of cytokinesis 10	1	1	1	1	15	27	9	14	1666.36	0.642857	6	12	4156.75	0.5	0	1	14582	0	down in iPS	down in ES	up in pre-iPS
Hs.468410	EPAS1	Endothelial PAS domain protein 1	1	1	1	1	26	27	14	14	386.214	1	11	12	799.167	0.916667	1	1	9	1	down in iPS	down in ES	down in pre-iPS
Hs.471381	TNS1	Tensin 1	1	1	1	1	18	27	10	14	1344.64	0.714286	7	12	3285.58	0.583333	1	1	83	1	down in iPS	down in ES	down in pre-iPS
Hs.472270	RIN2	Ras and Rab interactor 2	1	1	1	1	17	27	9	14	879	0.642857	8	12	3117.5	0.666667	0	1	8538	0	down in iPS	down in ES	down in pre-iPS
Hs.47338	expressed in: ascites| blood| brain| cervix| connective tissue| esophagus| eye| intestine| lung| lymph node| mammary gland| mouth| muscle| pharynx| placenta| skin| stomach| uterus| vascular| breast (mammary gland) tumor| cervical tumor| colorectal tumor| esophageal tumor| gastrointestinal tumor| germ cell tumor| glioma| head and neck tumor| non-neoplasia| normal| skin tumor| soft tissue/muscle ti…	Transcribed locus, strongly similar to NP_001540.2 interferon-induced protein with tetratricopeptide repeats 3 [Homo sapiens]	1	1	1	1	16	21	9	11	1018.91	0.818182	6	9	2290.78	0.666667	1	1	468	1	down in iPS	down in ES	down in pre-iPS
Hs.474053	COL6A1	Collagen, type VI, alpha 1	1	1	1	1	19	30	10	15	962	0.666667	7	13	1245.92	0.538462	2	2	448.5	1	down in iPS	down in ES	down in pre-iPS
Hs.476092	CLEC3B	Exosome component 7	1	1	1	1	16	27	9	14	2445.07	0.642857	6	12	3888.92	0.5	1	1	44	1	down in iPS	down in ES	down in pre-iPS
Hs.476517	FAM114A1	Family with sequence similarity 114, member A1	1	1	1	1	18	25	9	13	987.154	0.692308	8	11	1534	0.727273	1	1	309	1	down in iPS	down in ES	down in pre-iPS
Hs.477128	CCDC80	Coiled-coil domain containing 80	1	1	1	1	25	28	13	14	256.571	0.928571	10	12	813.75	0.833333	2	2	139.5	1	down in iPS	down in ES	down in pre-iPS
Hs.477375	MYLK	Myosin light chain kinase	1	1	1	1	5	5	2	2	144	1	2	2	163.5	1	1	1	42	1	down in iPS	down in ES	down in pre-iPS
Hs.477869	PLSCR4	Phospholipid scramblase 4	1	1	1	1	14	27	7	14	3792.71	0.5	6	12	4171.08	0.5	1	1	144	1	down in iPS	down in ES	down in pre-iPS
Hs.479808	IGFBP7	Insulin-like growth factor binding protein 7	1	1	1	1	17	27	7	14	1187.36	0.5	10	12	684.25	0.833333	0	1	5659	0	down in iPS	down in ES	down in pre-iPS
Hs.480792	SETD7	SET domain containing (lysine methyltransferase) 7	1	1	1	1	12	25	6	13	1859.54	0.461538	6	11	2476.27	0.545455	0	1	8534	0	down in iPS	down in ES	down in pre-iPS
Hs.481980	DAB2	Disabled homolog 2, mitogen-responsive phosphoprotein (Drosophila)	1	1	1	1	24	27	13	14	1210.57	0.928571	10	12	1768.33	0.833333	1	1	905	1	down in iPS	down in ES	down in pre-iPS
Hs.484423	FOXF2	Forkhead box F2	1	1	1	1	17	27	9	14	4173.93	0.642857	7	12	5972.58	0.583333	1	1	27	1	down in iPS	down in ES	down in pre-iPS
Hs.484500	C6orf145	Chromosome 6 open reading frame 145	1	1	1	1	19	27	9	14	936.786	0.642857	10	12	1404.75	0.833333	0	1	4927	0	down in iPS	down in ES	down in pre-iPS
Hs.488293	EGFR	Epidermal growth factor receptor (erythroblastic leukemia viral (v-erb-b) oncogene homolog, avian)	1	1	1	1	17	27	10	14	728.643	0.714286	6	12	1787.25	0.5	1	1	581	1	down in iPS	down in ES	down in pre-iPS
Hs.489142	COL1A2	Collagen, type I, alpha 2	1	1	1	1	21	27	11	14	841.857	0.785714	9	12	1850.17	0.75	1	1	306	1	down in iPS	down in ES	down in pre-iPS
Hs.495230	CERCAM	Cerebral endothelial cell adhesion molecule	1	1	1	1	20	28	12	14	1052	0.857143	6	12	1636.33	0.5	2	2	402	1	down in iPS	down in ES	down in pre-iPS
Hs.497745	KCNK2	Potassium channel, subfamily K, member 2	1	1	1	1	14	27	7	14	3294.29	0.5	6	12	5502.58	0.5	1	1	938	1	down in iPS	down in ES	down in pre-iPS
Hs.49943	expressed in: brain| connective tissue| intestine| liver| lung| nerve| placenta| skin| uterus| chondrosarcoma| germ cell tumor| liver tumor| normal| primitive neuroectodermal tumor of the CNS| uterine tumor| fetus| juvenile| adult	Transcribed locus	1	1	1	1	14	19	7	10	1155.1	0.7	6	8	816.75	0.75	1	1	126	1	down in iPS	down in ES	down in pre-iPS
Hs.500483	ACTA2	Actin, alpha 2, smooth muscle, aorta	1	1	1	1	18	27	8	14	1391.71	0.571429	9	12	1141.42	0.75	1	1	755	1	down in iPS	down in ES	down in pre-iPS
Hs.500512	PCGF5	Polycomb group ring finger 5	1	1	1	1	18	27	10	14	1638.07	0.714286	7	12	3068.92	0.583333	1	1	475	1	down in iPS	down in ES	down in pre-iPS
Hs.500761	SLC16A3	Solute carrier family 16, member 3 (monocarboxylic acid transporter 4)	1	1	1	1	15	30	9	15	1851.87	0.6	6	13	1689	0.461538	0	2	1848	0	down in iPS	down in ES	down in pre-iPS
Hs.501280	HTRA1	HtrA serine peptidase 1	1	1	1	1	22	30	11	15	634.133	0.733333	9	13	1514.62	0.692308	2	2	429	1	down in iPS	down in ES	down in pre-iPS
Hs.501928	MICAL2	Microtubule associated monoxygenase, calponin and LIM domain containing 2	1	1	1	1	21	27	10	14	842.143	0.714286	10	12	1393.58	0.833333	1	1	617	1	down in iPS	down in ES	down in pre-iPS
Hs.502092	PSG9	Pregnancy specific beta-1-glycoprotein 9	1	1	1	1	19	27	10	14	3566.57	0.714286	8	12	5042	0.666667	1	1	34	1	down in iPS	down in ES	down in pre-iPS
Hs.502302	CAT	Catalase	1	1	1	1	17	30	7	15	2292.53	0.466667	10	13	1722.23	0.769231	0	2	4884.5	0	down in iPS	down in ES	ambiguous
Hs.502328	CD44	CD44 molecule (Indian blood group)	1	1	1	1	25	30	12	15	413.533	0.8	12	13	224.385	0.923077	1	2	1557	0.5	down in iPS	down in ES	down in pre-iPS
Hs.502756	AHNAK	AHNAK nucleoprotein	1	1	1	1	23	27	13	14	1007.14	0.928571	10	12	827.333	0.833333	0	1	1769	0	down in iPS	down in ES	down in pre-iPS
Hs.503831	LAYN	Layilin	1	1	1	1	20	27	11	14	1108.71	0.785714	8	12	1658.25	0.666667	1	1	141	1	down in iPS	down in ES	down in pre-iPS
Hs.503911	NNMT	Nicotinamide N-methyltransferase	1	1	1	1	20	27	11	14	2762.36	0.785714	8	12	3977.83	0.666667	1	1	120	1	down in iPS	down in ES	down in pre-iPS
Hs.504003	BACE1	Beta-site APP-cleaving enzyme 1	1	1	1	1	19	30	9	15	1278.73	0.6	9	13	1442.54	0.692308	1	2	1002	0.5	down in iPS	down in ES	down in pre-iPS
Hs.507866	C13orf15	Chromosome 13 open reading frame 15	1	1	1	1	16	28	8	14	3657.14	0.571429	7	12	5537.83	0.583333	1	2	1904.5	0.5	down in iPS	down in ES	down in pre-iPS
Hs.50823	PDCD6	Aryl-hydrocarbon receptor repressor	1	1	1	1	15	25	9	13	2155.23	0.692308	5	11	3498.18	0.454545	1	1	604	1	down in iPS	down in ES	down in pre-iPS
Hs.509067	PDGFRB	Platelet-derived growth factor receptor, beta polypeptide	1	1	1	1	20	27	11	14	1661.64	0.785714	8	12	3209.67	0.666667	1	1	362	1	down in iPS	down in ES	down in pre-iPS
Hs.510989	MEIS2	Meis homeobox 2	1	1	1	1	14	30	7	15	2974.27	0.466667	7	13	3310.15	0.538462	0	2	10503	0	down in iPS	down in ES	up in pre-iPS
Hs.511251	SQRDL	Sulfide quinone reductase-like (yeast)	1	1	1	1	25	30	13	15	1180.87	0.866667	10	13	1559	0.769231	2	2	263	1	down in iPS	down in ES	down in pre-iPS
Hs.512680	CLEC11A	C-type lectin domain family 11, member A	1	1	1	1	21	30	12	15	860.333	0.8	8	13	1488.08	0.615385	1	2	1186.5	0.5	down in iPS	down in ES	down in pre-iPS
Hs.512776	LTBP2	Latent transforming growth factor beta binding protein 2	1	1	1	1	22	28	12	14	409	0.857143	8	12	2935	0.666667	2	2	63.5	1	down in iPS	down in ES	down in pre-iPS
Hs.512842	MFAP5	Microfibrillar associated protein 5	1	1	1	1	15	27	8	14	3553.43	0.571429	7	12	3911.75	0.583333	0	1	3664	0	down in iPS	down in ES	down in pre-iPS
Hs.513463	NUPR1	Nuclear protein 1	1	1	1	1	22	27	12	14	1271.29	0.857143	9	12	2794.67	0.75	1	1	320	1	down in iPS	down in ES	down in pre-iPS
Hs.513530	TGFB1I1	Transforming growth factor beta 1 induced transcript 1	1	1	1	1	23	30	11	15	861	0.733333	10	13	1021.62	0.769231	2	2	345.5	1	down in iPS	down in ES	down in pre-iPS
Hs.513617	MMP2	Matrix metallopeptidase 2 (gelatinase A, 72kDa gelatinase, 72kDa type IV collagenase)	1	1	1	1	19	30	9	15	2098.73	0.6	8	13	2213.85	0.615385	2	2	533.5	1	down in iPS	down in ES	down in pre-iPS
Hs.513779	CRISPLD2	Cysteine-rich secretory protein LCCL domain containing 2	1	1	1	1	16	27	9	14	1193.43	0.642857	6	12	2841.42	0.5	1	1	160	1	down in iPS	down in ES	down in pre-iPS
Hs.517033	TGM2	Transglutaminase 2 (C polypeptide, protein-glutamine-gamma-glutamyltransferase)	1	1	1	1	19	30	10	15	1861.8	0.666667	7	13	2321.15	0.538462	2	2	327.5	1	down in iPS	down in ES	down in pre-iPS
Hs.517601	RAC2	Ras-related C3 botulinum toxin substrate 2 (rho family, small GTP binding protein Rac2)	1	1	1	1	14	30	8	15	2134.07	0.533333	6	13	2443.77	0.461538	0	2	5619	0	down in iPS	down in ES	ambiguous
Hs.519445	NR2F1	Nuclear receptor subfamily 2, group F, member 1	1	1	1	1	17	30	8	15	2494	0.533333	8	13	4543.38	0.615385	1	2	794	0.5	down in iPS	down in ES	down in pre-iPS
Hs.519568	P4HA2	Procollagen-proline, 2-oxoglutarate 4-dioxygenase (proline 4-hydroxylase), alpha polypeptide II	1	1	1	1	21	30	11	15	827.533	0.733333	8	13	1630.15	0.615385	2	2	405.5	1	down in iPS	down in ES	down in pre-iPS
Hs.520898	CTSB	Cathepsin B	1	1	1	1	26	30	12	15	716.667	0.8	12	13	602.538	0.923077	2	2	464	1	down in iPS	down in ES	down in pre-iPS
Hs.522334	SVEP1	Sushi, von Willebrand factor type A, EGF and pentraxin domain containing 1	1	1	1	1	17	27	10	14	2028.79	0.714286	6	12	4082.67	0.5	1	1	35	1	down in iPS	down in ES	down in pre-iPS
Hs.523789	NCRNA00084	Non-protein coding RNA 84	1	1	1	1	13	21	7	11	1049.55	0.636364	6	9	739.444	0.666667	0	1	3397	0	down in iPS	down in ES	down in pre-iPS
Hs.524224	C1R	Complement component 1, r subcomponent	1	1	1	1	19	25	10	13	1452.15	0.769231	8	11	2185.55	0.727273	1	1	48	1	down in iPS	down in ES	down in pre-iPS
Hs.524368	VDR	Vitamin D (1,25- dihydroxyvitamin D3) receptor	1	1	1	1	18	27	10	14	2225.36	0.714286	7	12	3780.58	0.583333	1	1	287	1	down in iPS	down in ES	down in pre-iPS
Hs.525232	LRP10	Low density lipoprotein receptor-related protein 10	1	1	1	1	24	30	13	15	731.467	0.866667	10	13	1437.23	0.769231	1	2	834.5	0.5	down in iPS	down in ES	down in pre-iPS
Hs.525324	CDKN2C	Cyclin-dependent kinase inhibitor 2C (p18, inhibits CDK4)	1	1	1	1	17	27	10	14	3948.29	0.714286	6	12	4818.17	0.5	1	1	376	1	down in iPS	down in ES	down in pre-iPS
Hs.525634	DRAM	Damage-regulated autophagy modulator	1	1	1	1	17	28	7	14	1054.93	0.5	8	12	888.667	0.666667	2	2	254.5	1	down in iPS	down in ES	down in pre-iPS
Hs.526754	MEIS1	Meis homeobox 1	1	1	1	1	17	25	9	13	892.308	0.692308	7	11	1771.91	0.636364	1	1	673	1	down in iPS	down in ES	down in pre-iPS
Hs.526902	RGMB	RGM domain family, member B	1	1	1	1	16	27	9	14	1855.29	0.642857	6	12	2243.92	0.5	1	1	507	1	down in iPS	down in ES	down in pre-iPS
Hs.531081	LGALS3	Lectin, galactoside-binding, soluble, 3	1	1	1	1	20	30	11	15	756.533	0.733333	8	13	1441.62	0.615385	1	2	3322.5	0.5	down in iPS	down in ES	down in pre-iPS
Hs.532082	IL6ST	Interleukin 6 signal transducer (gp130, oncostatin M receptor)	1	1	1	1	21	27	10	14	729.786	0.714286	10	12	1516.5	0.833333	1	1	169	1	down in iPS	down in ES	down in pre-iPS
Hs.532411	LYST	Lysosomal trafficking regulator	1	1	1	1	16	27	9	14	2699.5	0.642857	6	12	4491.5	0.5	1	1	547	1	down in iPS	down in ES	down in pre-iPS
Hs.534373	VAMP5	Vesicle-associated membrane protein 5 (myobrevin)	1	1	1	1	21	30	12	15	1762.87	0.8	8	13	2184.31	0.615385	1	2	730.5	0.5	down in iPS	down in ES	down in pre-iPS
Hs.534398	COMMD3	COMM domain containing 3	1	1	1	1	16	27	8	14	1163.57	0.571429	8	12	1479.33	0.666667	0	1	8935	0	down in iPS	down in ES	down in pre-iPS
Hs.534499	KRTAP1-5	Keratin associated protein 1-5	1	1	1	1	17	25	10	13	4423.31	0.769231	6	11	6562	0.545455	1	1	808	1	down in iPS	down in ES	down in pre-iPS
Hs.534538	HSPB6	Heat shock protein, alpha-crystallin-related, B6	1	1	1	1	16	27	9	14	1451.86	0.642857	6	12	2765.67	0.5	1	1	966	1	down in iPS	down in ES	down in pre-iPS
Hs.534859	expressed in: spleen| normal	Transcribed locus, strongly similar to NP_112191.2 Kazal-type serine peptidase inhibitor domain 1 [Homo sapiens]	1	1	1	1	4	5	2	2	913.5	1	2	2	880	1	0	1	1292	0	down in iPS	down in ES	down in pre-iPS
Hs.535297	ARID5B	AT rich interactive domain 5B (MRF1-like)	1	1	1	1	21	27	11	14	1418.29	0.785714	10	12	1551.17	0.833333	0	1	1267	0	down in iPS	down in ES	down in pre-iPS
Hs.536967	KGFLP2	Keratinocyte growth factor-like protein 2	1	1	1	1	10	21	5	11	3412.55	0.454545	4	9	4122.33	0.444444	1	1	68	1	down in iPS	down in ES	down in pre-iPS
Hs.549040	HOXC6	Homeobox C4	1	1	1	1	15	27	8	14	4348.57	0.571429	7	12	3648	0.583333	0	1	7528	0	down in iPS	down in ES	up in pre-iPS
Hs.55044	DKFZP586H2123	Regeneration associated muscle protease	1	1	1	1	17	30	8	15	1913.47	0.533333	7	13	3453.54	0.538462	2	2	79	1	down in iPS	down in ES	down in pre-iPS
Hs.556600	expressed in: brain| intestine| liver| lung| testis| liver tumor| normal| fetus| adult	Transcribed locus	1	1	1	1	16	21	8	11	989.909	0.727273	7	9	1345	0.777778	1	1	170	1	down in iPS	down in ES	down in pre-iPS
Hs.558570	MXRA8	Matrix-remodelling associated 8	1	1	1	1	20	27	10	14	1094.71	0.714286	9	12	1945.08	0.75	1	1	774	1	down in iPS	down in ES	down in pre-iPS
Hs.55940	SELM	Selenoprotein M	1	1	1	1	16	30	8	15	1614.53	0.533333	6	13	1653.38	0.461538	2	2	697	1	down in iPS	down in ES	down in pre-iPS
Hs.55967	SHOX2	Short stature homeobox 2	1	1	1	1	14	27	8	14	3331.71	0.571429	6	12	4292.67	0.5	0	1	1773	0	down in iPS	down in ES	down in pre-iPS
Hs.559718	AK5	Adenylate kinase 5	1	1	1	1	15	27	9	14	2181.36	0.642857	6	12	2878.33	0.5	0	1	1497	0	down in iPS	down in ES	down in pre-iPS
Hs.560695	expressed in: bone| brain| intestine| kidney| lung| lymph node| muscle| pancreas| prostate| skin| spleen| testis| thyroid| germ cell tumor| glioma| head and neck tumor| leukemia| normal| pancreatic tumor| primitive neuroectodermal tumor of the CNS| fetus| infant| adult	Transcribed locus	1	1	1	1	14	19	7	10	747.8	0.7	7	8	671	0.875	0	1	4958	0	down in iPS	down in ES	down in pre-iPS
Hs.567550	RCN3	Reticulocalbin 3, EF-hand calcium binding domain	1	1	1	1	15	30	7	15	1740.6	0.466667	6	13	2631.15	0.461538	2	2	323	1	down in iPS	down in ES	down in pre-iPS
Hs.567915	LOC255480	Hypothetical protein LOC255480	1	1	1	1	12	21	6	11	8231.73	0.545455	6	9	7314.11	0.666667	0	1	24340	0	down in iPS	down in ES	down in pre-iPS
Hs.568247	LOC727893	Similar to phosphodiesterase 4D interacting protein (myomegalin)	1	1	1	1	13	19	7	10	1763.6	0.7	5	8	1950.5	0.625	1	1	297	1	down in iPS	down in ES	down in pre-iPS
Hs.570855	PDGFC	Platelet derived growth factor C	1	1	1	1	19	30	11	15	815.133	0.733333	8	13	1616.69	0.615385	0	2	11253	0	down in iPS	down in ES	up in pre-iPS
Hs.58324	ADAMTS5	ADAM metallopeptidase with thrombospondin type 1 motif, 5	1	1	1	1	15	27	8	14	2162.36	0.571429	7	12	2724.08	0.583333	0	1	1203	0	down in iPS	down in ES	down in pre-iPS
Hs.583755	expressed in: connective tissue| embryonic tissue| lung| skin| spleen| testis| trachea| chondrosarcoma| germ cell tumor| non-neoplasia| normal|embryoid body| fetus| neonate| adult	CDNA FLJ31059 fis, clone HSYRA2000832	1	1	1	1	14	24	7	12	2734.5	0.583333	5	10	4377	0.5	2	2	80	1	down in iPS	down in ES	down in pre-iPS
Hs.584776	MAB21L1	Mab-21-like 1 (C. elegans)	1	1	1	1	17	27	10	14	4317.43	0.714286	6	12	6896.75	0.5	1	1	546	1	down in iPS	down in ES	down in pre-iPS
Hs.584880	LOC100128178	Similar to hCG2041313	1	1	1	1	16	21	10	11	736.545	0.909091	6	9	4191.56	0.666667	0	1	8593	0	down in iPS	down in ES	up in pre-iPS
Hs.585792	expressed in: adrenal gland| blood| brain| connective tissue| embryonic tissue| lung| mammary gland| muscle| ovary| placenta| prostate| testis| thymus| uterus| chondrosarcoma| germ cell tumor| glioma| lung tumor| lymphoma| non-neoplasia| normal| soft tissue/muscle tissue tumor| uterine tumor| fetus| adult	Transcribed locus	1	1	1	1	12	19	6	10	917.9	0.6	5	8	1173.62	0.625	1	1	298	1	down in iPS	down in ES	down in pre-iPS
Hs.589507	LOC728934	Hypothetical LOC728934	1	1	1	1	9	19	5	10	8237.3	0.5	4	8	7476.62	0.5	0	1	20475	0	down in iPS	down in ES	down in pre-iPS
Hs.591026	ACVRL1	Activin A receptor type II-like 1	1	1	1	1	14	27	7	14	3512	0.5	6	12	4829.83	0.5	1	1	275	1	down in iPS	down in ES	down in pre-iPS
Hs.591133	FBN1	Fibrillin 1	1	1	1	1	20	27	11	14	2269.93	0.785714	8	12	2327.33	0.666667	1	1	180	1	down in iPS	down in ES	down in pre-iPS
Hs.591286	PTX3	Pentraxin-related gene, rapidly induced by IL-1 beta	1	1	1	1	23	27	13	14	1146.5	0.928571	9	12	1792	0.75	1	1	145	1	down in iPS	down in ES	down in pre-iPS
Hs.591852	ADAM9	ADAM metallopeptidase domain 9 (meltrin gamma)	1	1	1	1	15	30	8	15	1020.13	0.533333	7	13	995	0.538462	0	2	3588.5	0	down in iPS	down in ES	down in pre-iPS
Hs.592414	expressed in: adrenal gland| bone| bone marrow| brain| ear| embryonic tissue| eye| heart| kidney| liver| lung| lymph node| mammary gland| muscle| ovary| pancreas| placenta| prostate| skin| stomach| testis| thymus| thyroid| uterus| vascular|adrenal tumor| chondrosarcoma| gastrointestinal tumor| germ cell tumor| glioma| kidney tumor| liver tumor| non-neoplasia| normal| ovarian tumor| pancreatic tum…	Homo sapiens, clone IMAGE:4214654, mRNA	1	1	1	1	17	24	10	12	1481.25	0.833333	7	10	2796.9	0.7	0	2	1365	0	down in iPS	down in ES	down in pre-iPS
Hs.593833	DDR2	Discoidin domain receptor tyrosine kinase 2	1	1	1	1	7	9	3	4	792.75	0.75	3	4	3213.25	0.75	1	1	226	1	down in iPS	down in ES	down in pre-iPS
Hs.594351	expressed in: bone| bone marrow| brain| cervix| connective tissue| embryonic tissue| liver| ovary| placenta| skin| uterus| cervical tumor| chondrosarcoma| germ cell tumor| glioma| liver tumor| non-neoplasia| normal| ovarian tumor| soft tissue/muscle tissue tumor|embryoid body| fetus| adult	CDNA FLJ31066 fis, clone HSYRA2001153	1	1	1	1	15	19	8	10	796.4	0.8	6	8	3379.25	0.75	1	1	803	1	down in iPS	down in ES	down in pre-iPS
Hs.594444	LMNA	Lamin A/C	1	1	1	1	14	25	6	13	1151.46	0.461538	8	11	707.727	0.727273	0	1	4256	0	down in iPS	down in ES	down in pre-iPS
Hs.594481	SERPINB2	Serpin peptidase inhibitor, clade B (ovalbumin), member 2	1	1	1	1	18	25	9	13	1362.15	0.692308	8	11	2183	0.727273	1	1	88	1	down in iPS	down in ES	down in pre-iPS
Hs.594537	ADAM12	ADAM metallopeptidase domain 12	1	1	1	1	15	23	8	12	2338.83	0.666667	6	10	4365.6	0.6	1	1	761	1	down in iPS	ambiguous	down in pre-iPS
Hs.594708	SH3PXD2A	SH3 and PX domains 2A	1	1	1	1	15	19	7	10	761.6	0.7	7	8	722.125	0.875	1	1	403	1	down in iPS	down in ES	down in pre-iPS
Hs.594906	expressed in: brain| embryonic tissue| eye| heart| mammary gland| mouth| muscle| nerve| pancreas| placenta| skin| stomach| testis| trachea| gastrointestinal tumor| germ cell tumor| head and neck tumor| normal| pancreatic tumor| primitive neuroectodermal tumor of the CNS|embryoid body| fetus| juvenile| adult	CDNA FLJ36544 fis, clone TRACH2006378	1	1	1	1	11	19	7	10	1646.7	0.7	4	8	1856.75	0.5	0	1	1684	0	down in iPS	down in ES	down in pre-iPS
Hs.597019	MXRA7	Matrix-remodelling associated 7	1	1	1	1	9	19	5	10	6021.3	0.5	4	8	5613.25	0.5	0	1	18133	0	down in iPS	down in ES	down in pre-iPS
Hs.597755	C17orf91	Chromosome 17 open reading frame 91	1	1	1	1	17	23	8	12	1261.83	0.666667	8	10	1845.4	0.8	1	1	931	1	down in iPS	down in ES	down in pre-iPS
Hs.597993	expressed in: bone marrow| eye| heart| intestine| kidney| liver| placenta| thymus| uterus| colorectal tumor| gastrointestinal tumor| germ cell tumor| liver tumor| normal| uterine tumor| fetus| adult	Transcribed locus	1	1	1	1	15	19	8	10	1702.6	0.8	6	8	4037.5	0.75	1	1	64	1	down in iPS	down in ES	down in pre-iPS
Hs.599225	H2AFY	H2A histone family, member Y	1	1	1	1	9	19	5	10	1800.9	0.5	4	8	1404.88	0.5	0	1	5843	0	down in iPS	down in ES	down in pre-iPS
Hs.602086	MYOF	Myoferlin	1	1	1	1	18	23	9	12	817	0.75	9	10	394	0.9	0	1	1446	0	down in iPS	down in ES	down in pre-iPS
Hs.605083	expressed in: adipose tissue| ascites| bladder| bone| brain| cervix| connective tissue| embryonic tissue| eye| heart| intestine| kidney| liver| lung| lymph node| mammary gland| mouth| ovary| pancreas| parathyroid| pharynx| placenta| prostate| skin| spleen| stomach| testis| thymus| thyroid| uterus| vascular| bladder carcinoma| breast (mammary gland) tumor| cervical tumor| chondrosarcoma| colorecta…	Placenta mRNA, clone PL45, partial sequence	1	1	1	1	20	24	10	12	2205.58	0.833333	8	10	2632.4	0.8	2	2	590.5	1	down in iPS	down in ES	down in pre-iPS
Hs.607144	PARVA	Parvin, alpha	1	1	1	1	18	25	9	13	959.231	0.692308	8	11	1438.18	0.727273	1	1	554	1	down in iPS	down in ES	down in pre-iPS
Hs.607212	IGFBP5	Insulin-like growth factor binding protein 5	1	1	1	1	7	9	3	4	346.75	0.75	3	4	930	0.75	1	1	101	1	down in iPS	down in ES	down in pre-iPS
Hs.607212	IGFBP5	Insulin-like growth factor binding protein 5	1	1	1	1	17	19	10	10	420.6	1	6	8	2190.5	0.75	1	1	250	1	down in iPS	ambiguous	down in pre-iPS
Hs.61596	expressed in: brain| liver| pancreas| uterus| liver tumor| normal| pancreatic tumor| primitive neuroectodermal tumor of the CNS| fetus| infant| adult	Transcribed locus	1	1	1	1	11	19	6	10	886.7	0.6	5	8	835.125	0.625	0	1	1442	0	down in iPS	down in ES	down in pre-iPS
Hs.62604	SPOCD1	SPOC domain containing 1	1	1	1	1	14	27	7	14	1274.71	0.5	7	12	2115.5	0.583333	0	1	1131	0	down in iPS	down in ES	down in pre-iPS
Hs.62661	GBP1	Guanylate binding protein 3	1	1	1	1	24	27	13	14	275.143	0.928571	10	12	2496	0.833333	1	1	113	1	down in iPS	down in ES	down in pre-iPS
Hs.631554	expressed in: adipose tissue| bone| brain| cervix| connective tissue| embryonic tissue| eye| heart| intestine| kidney| liver| lung| lymph node| mammary gland| muscle| nerve| pancreas| parathyroid| placenta| prostate| salivary gland| skin| testis| uterus| vascular| cervical tumor| colorectal tumor| head and neck tumor| kidney tumor| liver tumor| lung tumor| lymphoma| non-neoplasia| normal| pancrea…	Transcribed locus, strongly similar to XP_001169733.1 PREDICTED: EH-domain containing 2 isoform 1 [Pan troglodytes]	1	1	1	1	20	21	10	11	556.818	0.909091	9	9	573.556	1	1	1	416	1	down in iPS	down in ES	down in pre-iPS
Hs.631650	GLT8D2	Glycosyltransferase 8 domain containing 2	1	1	1	1	21	30	12	15	1027.33	0.8	7	13	2576.54	0.538462	2	2	268.5	1	down in iPS	down in ES	down in pre-iPS
Hs.631733	GPRC5A	G protein-coupled receptor, family C, group 5, member A	1	1	1	1	14	27	7	14	3547.43	0.5	7	12	3577.08	0.583333	0	1	6624	0	down in iPS	down in ES	down in pre-iPS
Hs.632177	MVP	Major vault protein	1	1	1	1	24	30	13	15	542.867	0.866667	9	13	1585.54	0.692308	2	2	257.5	1	down in iPS	down in ES	down in pre-iPS
Hs.632466	CTSK	Cathepsin K	1	1	1	1	18	27	10	14	2247.86	0.714286	7	12	3825.92	0.583333	1	1	140	1	down in iPS	down in ES	down in pre-iPS
Hs.63348	EMILIN1	Elastin microfibril interfacer 1	1	1	1	1	18	27	11	14	2635.71	0.785714	7	12	5715.83	0.583333	0	1	2128	0	down in iPS	down in ES	down in pre-iPS
Hs.633506	SIX1	SIX homeobox 1	1	1	1	1	14	19	8	10	857.1	0.8	6	8	2966.25	0.75	0	1	11984	0	down in iPS	down in ES	up in pre-iPS
Hs.633514	TIMP2	TIMP metallopeptidase inhibitor 2	1	1	1	1	20	28	12	14	709.571	0.857143	6	12	1539.25	0.5	2	2	550	1	down in iPS	down in ES	down in pre-iPS
Hs.633903	expressed in: blood| brain| connective tissue| embryonic tissue| eye| kidney| larynx| lung| lymph node| mammary gland| pancreas| placenta| prostate| testis| thymus| thyroid| umbilical cord| breast (mammary gland) tumor| chondrosarcoma| germ cell tumor| leukemia| lung tumor| normal| fetus| neonate| juvenile| adult	CDNA FLJ25556 fis, clone JTH02629	1	1	1	1	12	21	6	11	2345.64	0.545455	5	9	3060.33	0.555556	1	1	662	1	down in iPS	down in ES	down in pre-iPS
Hs.635723	IL7R	Interleukin 7 receptor	1	1	1	1	14	19	7	10	1439.9	0.7	7	8	889.25	0.875	0	1	1085	0	down in iPS	down in ES	down in pre-iPS
Hs.642660	C10orf116	Chromosome 10 open reading frame 116	1	1	1	1	16	19	9	10	718.9	0.9	6	8	684.5	0.75	1	1	689	1	down in iPS	down in ES	down in pre-iPS
Hs.643085	expressed in: bone| brain| connective tissue| ear| embryonic tissue| kidney| lung| placenta| skin| testis| germ cell tumor| glioma| normal| prostate cancer|embryoid body| fetus| adult	Transcribed locus	1	1	1	1	16	19	9	10	805.4	0.9	6	8	1582.5	0.75	1	1	618	1	down in iPS	down in ES	down in pre-iPS
Hs.643338	SPOCK1	Sparc/osteonectin, cwcv and kazal-like domains proteoglycan	1	1	1	1	11	19	6	10	1393.5	0.6	5	8	3453.62	0.625	0	1	8172	0	down in iPS	ambiguous	up in pre-iPS
Hs.643357	ADAMTS1	ADAM metallopeptidase with thrombospondin type 1 motif, 1	1	1	1	1	11	23	6	12	1096.83	0.5	5	10	924.7	0.5	0	1	2120	0	down in iPS	down in ES	down in pre-iPS
Hs.644633	TIMP3	TIMP metallopeptidase inhibitor 3	1	1	1	1	16	19	9	10	549.5	0.9	6	8	738.625	0.75	1	1	72	1	down in iPS	down in ES	down in pre-iPS
Hs.646346	GAS6	Growth arrest-specific 6	1	1	1	1	22	23	12	12	346.333	1	9	10	1257.4	0.9	1	1	135	1	down in iPS	down in ES	down in pre-iPS
Hs.65029	GAS1	Growth arrest-specific 1	1	1	1	1	16	27	7	14	2237.14	0.5	8	12	2258.17	0.666667	1	1	687	1	down in iPS	down in ES	down in pre-iPS
Hs.653262	ANGPTL2	Angiopoietin-like 2	1	1	1	1	16	23	9	12	1547.08	0.75	6	10	3253.7	0.6	1	1	200	1	down in iPS	down in ES	down in pre-iPS
Hs.654354	CD99	CD99 molecule	1	1	1	1	11	26	6	13	2269.38	0.461538	5	11	1259	0.454545	0	2	4041	0	down in iPS	down in ES	down in pre-iPS
Hs.65436	LOXL1	Lysyl oxidase-like 1	1	1	1	1	20	30	10	15	2008	0.666667	9	13	2467.23	0.692308	1	2	1183	0.5	down in iPS	down in ES	down in pre-iPS
Hs.654370	FAP	Fibroblast activation protein, alpha	1	1	1	1	18	25	10	13	1585.92	0.769231	7	11	2624.27	0.636364	1	1	142	1	down in iPS	down in ES	down in pre-iPS
Hs.654413	PSG3	Pregnancy specific beta-1-glycoprotein 3	1	1	1	1	14	23	7	12	5164.75	0.583333	6	10	5807.8	0.6	1	1	212	1	down in iPS	down in ES	down in pre-iPS
Hs.654414	PSG6	Pregnancy specific beta-1-glycoprotein 6	1	1	1	1	18	25	9	13	3797.92	0.692308	8	11	4415.64	0.727273	1	1	41	1	down in iPS	down in ES	down in pre-iPS
Hs.654415	PSG5	Pregnancy specific beta-1-glycoprotein 5	1	1	1	1	17	23	9	12	4241.08	0.75	7	10	5138.9	0.7	1	1	11	1	down in iPS	down in ES	down in pre-iPS
Hs.654444	S100A4	S100 calcium binding protein A4	1	1	1	1	17	25	9	13	2167.69	0.692308	7	11	3489.64	0.636364	1	1	657	1	down in iPS	down in ES	down in pre-iPS
Hs.654572	LAMA4	Laminin, alpha 4	1	1	1	1	18	25	10	13	1136	0.769231	7	11	2646.27	0.636364	1	1	435	1	down in iPS	down in ES	down in pre-iPS
Hs.654585	PSMB9	Proteasome (prosome, macropain) subunit, beta type, 9 (large multifunctional peptidase 2)	1	1	1	1	14	26	8	13	2739.62	0.615385	5	11	4577.91	0.454545	1	2	4563.5	0.5	down in iPS	down in ES	down in pre-iPS
Hs.655172	expressed in: bone| brain| connective tissue| eye| intestine| kidney| nerve| ovary| pancreas| placenta| prostate| stomach| testis| thymus| uterus| bladder carcinoma| chondrosarcoma| colorectal tumor| germ cell tumor| glioma| kidney tumor| non-neoplasia| normal| ovarian tumor| pancreatic tumor| prostate cancer| soft tissue/muscle tissue tumor| uterine tumor| fetus| juvenile| adult	Transcribed locus	1	1	1	1	18	19	10	10	453.8	1	7	8	494.375	0.875	1	1	910	1	down in iPS	down in ES	down in pre-iPS
Hs.655277	RPS6KA2	Ribosomal protein S6 kinase, 90kDa, polypeptide 2	1	1	1	1	13	23	7	12	1777.75	0.583333	5	10	1858.3	0.5	1	1	590	1	down in iPS	down in ES	down in pre-iPS
Hs.655519	SYNPO2	Synaptopodin 2	1	1	1	1	17	23	9	12	2894.42	0.75	7	10	3218.8	0.7	1	1	219	1	down in iPS	down in ES	down in pre-iPS
Hs.655694	PDE1C	Phosphodiesterase 1C, calmodulin-dependent 70kDa	1	1	1	1	11	23	6	12	4347.83	0.5	5	10	5835	0.5	0	1	5688	0	ambiguous	down in ES	down in pre-iPS
Hs.65641	SAMD9	Sterile alpha motif domain containing 9	1	1	1	1	20	27	11	14	1853.64	0.785714	8	12	3252	0.666667	1	1	289	1	down in iPS	down in ES	down in pre-iPS
Hs.656805	ALPK2	Alpha-kinase 2	1	1	1	1	16	23	8	12	2203.33	0.666667	7	10	3449.5	0.7	1	1	326	1	down in iPS	down in ES	down in pre-iPS
Hs.657347	MBNL2	Muscleblind-like 2 (Drosophila)	1	1	1	1	17	23	9	12	894.083	0.75	8	10	1771.1	0.8	0	1	7011	0	down in iPS	down in ES	up in pre-iPS
Hs.657841	expressed in: adipose tissue| bone| brain| connective tissue| ear| embryonic tissue| heart| mouth| prostate| uterus| chondrosarcoma| glioma| normal|embryoid body| fetus| adult	Transcribed locus	1	1	1	1	15	19	9	10	849	0.9	6	8	3903	0.75	0	1	1504	0	down in iPS	down in ES	down in pre-iPS
Hs.658245	INPP4B	Inositol polyphosphate-4-phosphatase, type II, 105kDa	1	1	1	1	13	23	8	12	2794.25	0.666667	5	10	3249	0.5	0	1	12417	0	down in iPS	down in ES	down in pre-iPS
Hs.659350	HOXA9	Homeobox A9	1	1	1	1	18	21	9	11	843.364	0.818182	8	9	698.444	0.888889	1	1	923	1	down in iPS	down in ES	up in pre-iPS
Hs.660766	LY96	Lymphocyte antigen 96	1	1	1	1	21	25	11	13	2384.92	0.846154	9	11	2727.73	0.818182	1	1	263	1	down in iPS	down in ES	down in pre-iPS
Hs.6909	MOXD1	Monooxygenase, DBH-like 1	1	1	1	1	23	30	12	15	1683.93	0.8	9	13	2493.38	0.692308	2	2	395	1	down in iPS	down in ES	down in pre-iPS
Hs.696089	expressed in: blood| bone| bone marrow| brain| connective tissue| embryonic tissue| eye| heart| intestine| kidney| liver| lung| mammary gland| muscle| ovary| pancreas| placenta| prostate| skin| stomach| thymus| uterus| vascular| chondrosarcoma| colorectal tumor| gastrointestinal tumor| germ cell tumor| glioma| kidney tumor| leukemia| liver tumor| lymphoma| non-neoplasia| normal| ovarian tumor| pr…	CDNA FLJ31353 fis, clone MESAN2000264	1	1	1	1	12	19	5	10	1867.7	0.5	6	8	1026.88	0.75	1	1	634	1	down in iPS	down in ES	down in pre-iPS
Hs.696364	WNT5A	Wingless-type MMTV integration site family, member 5A	1	1	1	1	20	25	12	13	595.923	0.923077	7	11	2124.55	0.636364	1	1	568	1	down in iPS	down in ES	down in pre-iPS
Hs.696468	RBMS3	RNA binding motif, single stranded interacting protein	1	1	1	1	12	23	7	12	1518.5	0.583333	5	10	2987.3	0.5	0	1	2869	0	down in iPS	down in ES	down in pre-iPS
Hs.696554	ITGBL1	Integrin, beta-like 1 (with EGF-like repeat domains)	1	1	1	1	15	23	9	12	2426.58	0.75	6	10	4245.1	0.6	0	1	1582	0	down in iPS	down in ES	down in pre-iPS
Hs.701977	NR2F2	Nuclear receptor subfamily 2, group F, member 2	1	1	1	1	18	25	10	13	519.692	0.769231	8	11	2353	0.727273	0	1	2203	0	down in iPS	down in ES	down in pre-iPS
Hs.701982	IL1R1	Interleukin 1 receptor, type I	1	1	1	1	21	26	11	13	1100.69	0.846154	8	11	2013.09	0.727273	2	2	9	1	down in iPS	down in ES	down in pre-iPS
Hs.708196	TWIST2	Twist homolog 2 (Drosophila)	1	1	1	1	19	22	10	11	853.091	0.909091	7	9	1297.11	0.777778	2	2	163.5	1	down in iPS	down in ES	down in pre-iPS
Hs.709898	KDELR3	KDEL (Lys-Asp-Glu-Leu) endoplasmic reticulum protein retention receptor 3	1	1	1	1	14	23	8	12	2307.67	0.666667	5	10	2954.7	0.5	1	1	776	1	down in iPS	ambiguous	down in pre-iPS
Hs.710132	LOC100132891	Hypothetical protein LOC100132891	1	1	1	1	10	19	5	10	2777.4	0.5	4	8	2523	0.5	1	1	105	1	down in iPS	down in ES	down in pre-iPS
Hs.712631	SYNC	Syncoilin, intermediate filament protein	1	1	1	1	17	23	10	12	2327.5	0.833333	6	10	3292.1	0.6	1	1	147	1	down in iPS	down in ES	down in pre-iPS
Hs.712718	FIBIN	Fin bud initiation factor	1	1	1	1	12	23	7	12	3381.25	0.583333	5	10	2963.4	0.5	0	1	1902	0	down in iPS	down in ES	down in pre-iPS
Hs.714168	expressed in: adrenal gland| bladder| bone| brain| connective tissue| ear| embryonic tissue| eye| heart| intestine| kidney| liver| lung| mammary gland| mouth| muscle| nerve| ovary| pancreas| parathyroid| pharynx| pituitary gland| placenta| prostate| skin| spleen| stomach| testis| thyroid| uterus| vascular|adrenal tumor| bladder carcinoma| breast (mammary gland) tumor| colorectal tumor| gastrointe…	Transcribed locus	1	1	1	1	5	5	2	2	138.5	1	2	2	72	1	1	1	192	1	down in iPS	down in ES	down in pre-iPS
Hs.714737	TBX3	T-box 3	1	1	1	1	6	9	3	4	985.5	0.75	3	4	3584.25	0.75	0	1	9243	0	down in iPS	down in ES	up in pre-iPS
Hs.715518	STAT1	Signal transducer and activator of transcription 1, 91kDa	1	1	1	1	5	5	2	2	719	1	2	2	714.5	1	1	1	200	1	down in iPS	down in ES	down in pre-iPS
Hs.715677	KLF2	Kruppel-like factor 2 (lung)	1	1	1	1	5	5	2	2	153.5	1	2	2	323.5	1	1	1	85	1	down in iPS	down in ES	down in pre-iPS
Hs.718429	DCN	Decorin	1	1	1	1	13	16	7	8	487.25	0.875	5	7	991.857	0.714286	1	1	10	1	down in iPS	down in ES
Hs.72981	expressed in: blood| bone| connective tissue| lung| lymph node| nerve| placenta| chondrosarcoma| lymphoma| normal| primitive neuroectodermal tumor of the CNS| adult	Transcribed locus	1	1	1	1	14	21	9	11	3995.82	0.818182	5	9	4834.67	0.555556	0	1	17189	0	down in iPS	down in ES	down in pre-iPS
Hs.74034	CAV1	Caveolin 1, caveolae protein, 22kDa	1	1	1	1	14	30	7	15	1668.27	0.466667	6	13	1407.62	0.461538	1	2	3772.5	0.5	down in iPS	down in ES	down in pre-iPS
Hs.74615	PDGFRA	Platelet-derived growth factor receptor, alpha polypeptide	1	1	1	1	23	30	11	15	688.333	0.733333	10	13	1509.23	0.769231	2	2	140	1	down in iPS	down in ES	down in pre-iPS
Hs.76224	EFEMP1	EGF-containing fibulin-like extracellular matrix protein 1	1	1	1	1	27	30	14	15	542.4	0.933333	11	13	524	0.846154	2	2	10.5	1	down in iPS	down in ES	down in pre-iPS
Hs.76753	ENG	Endoglin	1	1	1	1	19	27	11	14	5385.79	0.785714	8	12	4830.08	0.666667	0	1	24365	0	down in iPS	down in ES	down in pre-iPS
Hs.77422	PLP2	Proteolipid protein 2 (colonic epithelium-enriched)	1	1	1	1	20	30	11	15	1489.47	0.733333	9	13	1499.77	0.692308	0	2	6628	0	down in iPS	down in ES	ambiguous
Hs.81071	ECM1	Extracellular matrix protein 1	1	1	1	1	25	30	12	15	518.8	0.8	11	13	1754.46	0.846154	2	2	236.5	1	down in iPS	down in ES	down in pre-iPS
Hs.81791	TNFRSF11B	Tumor necrosis factor receptor superfamily, member 11b	1	1	1	1	27	30	14	15	862.067	0.933333	11	13	1776.54	0.846154	2	2	41.5	1	down in iPS	down in ES	down in pre-iPS
Hs.82028	TGFBR2	Transforming growth factor, beta receptor II (70/80kDa)	1	1	1	1	18	27	9	14	820.357	0.642857	8	12	1296.08	0.666667	1	1	753	1	down in iPS	down in ES	down in pre-iPS
Hs.821	BGN	Biglycan	1	1	1	1	22	30	12	15	1322.67	0.8	8	13	4660.69	0.615385	2	2	278.5	1	down in iPS	down in ES	down in pre-iPS
Hs.82316	IFI44	Interferon-induced protein 44	1	1	1	1	14	27	8	14	3570.07	0.571429	6	12	4481.75	0.5	0	1	4018	0	down in iPS	down in ES	down in pre-iPS
Hs.83169	MMP1	Matrix metallopeptidase 1 (interstitial collagenase)	1	1	1	1	20	27	11	14	1392.07	0.785714	8	12	3622.42	0.666667	1	1	5	1	down in iPS	down in ES	down in pre-iPS
Hs.83381	GNG11	Guanine nucleotide binding protein (G protein), gamma 11	1	1	1	1	21	30	10	15	1024.73	0.666667	9	13	2202.69	0.692308	2	2	481.5	1	down in iPS	down in ES	down in pre-iPS
Hs.85201	CLEC2B	C-type lectin domain family 2, member B	1	1	1	1	14	30	8	15	3016.53	0.533333	6	13	4450	0.461538	0	2	5255	0	down in iPS	down in ES	down in pre-iPS
Hs.86538	expressed in: adipose tissue| bone marrow| brain| connective tissue| embryonic tissue| eye| heart| intestine| kidney| liver| lung| mammary gland| mouth| nerve| ovary| pancreas| parathyroid| pharynx| placenta| prostate| skin| stomach| testis| trachea| uterus| vascular| chondrosarcoma| gastrointestinal tumor| germ cell tumor| head and neck tumor| liver tumor| non-neoplasia| normal| ovarian tumor| p…	CDNA FLJ44429 fis, clone UTERU2015653	1	1	1	1	17	21	9	11	657.455	0.818182	7	9	2065.22	0.777778	1	1	23	1	down in iPS	down in ES	down in pre-iPS
Hs.98910	RFTN1	Raftlin, lipid raft linker 1	1	1	1	1	16	25	9	13	887.077	0.692308	7	11	1857.18	0.636364	0	1	1859	0	down in iPS	down in ES	down in pre-iPS
Hs.9999	EMP3	Epithelial membrane protein 3	1	1	1	1	17	30	7	15	1584.07	0.466667	10	13	904.692	0.769231	0	2	1320.5	0	down in iPS	down in ES	down in pre-iPS
Hs.25674	MBD2	Methyl-CpG binding domain protein 2	1	1	1	1	25	27	14	14	181.786	1	11	12	381.167	0.916667	0	1	1491	0	down in iPS	down in ES	down in pre-iPS

## Sheet: up_only_ips
			top 1000 ES and iPS in at least 44% of ES and iPS comparisons and at least 2 experiments	top 1000 ES in at least 44% of iPS to fib comparisons	top 1000 ES in at least 44% of ES to fib comparisons	top X (up) in at least 1 experiment	top X in n experiments	nb available experiments	top X in fib-ips comparison	available fib-ips comparisons	average rank in comparison Fib-iPS	FIB-iPS top X in n% exp available	top X in fib-es comparison	available fib-es comparisons	average rank in comparison Fib-ES	FIB-ES top X in n% exp available	top X in fib-part ips comparison	available fib-part ips comparisons	average rank in comparison Fib-pre iPS	FIB-pre iPS top X in n% exp available	consensus dir change fib-iPS	consensus dir change fib-ES	consensus dir change fib-preiPS
Hs.701974	expressed in: liver| liver tumor	HL14 gene encoding beta-galactoside-binding lectin, 3' end, clone 2	0	1	0	1	9	19	5	10	6734.1	0.5	3	8	11279.9	0.375	1	1	42	1	up in iPS	up in ES	up in pre-iPS
Hs.533717	DLK1	Delta-like 1 homolog (Drosophila)	0	1	0	1	14	27	8	14	3242.29	0.571429	5	12	6680.42	0.416667	1	1	726	1	up in iPS	up in ES	up in pre-iPS
Hs.599998	LOC145786	Hypothetical protein LOC145786	0	1	0	1	10	22	7	11	1959.55	0.636364	3	9	2206.78	0.333333	0	2	3586	0	up in iPS	up in ES	up in pre-iPS
Hs.155097	CA2	Carbonic anhydrase II	0	1	0	1	16	30	9	15	1815.07	0.6	5	13	2318	0.384615	2	2	222	1	up in iPS	up in ES	up in pre-iPS
Hs.575032	MLF1IP	MLF1 interacting protein	0	1	0	1	14	30	7	15	1475.67	0.466667	5	13	1532.23	0.384615	2	2	601.5	1	up in iPS	up in ES	up in pre-iPS
Hs.219140	NPPB	Natriuretic peptide precursor B	0	1	0	1	11	27	7	14	6322.07	0.5	4	12	5626	0.333333	0	1	2386	0	up in iPS	up in ES	up in pre-iPS
Hs.401835	TCEAL2	Transcription elongation factor A (SII)-like 2	0	1	0	1	12	30	9	15	3804.4	0.6	3	13	5760.54	0.230769	0	2	15273	0	up in iPS	up in ES	up in pre-iPS
Hs.658464	GINS1	GINS complex subunit 1 (Psf1 homolog)	0	1	0	1	12	26	7	13	1557.31	0.538462	4	11	1742.55	0.363636	1	2	870.5	0.5	up in iPS	up in ES	up in pre-iPS
Hs.128453	FRZB	Frizzled-related protein	0	1	0	1	14	30	9	15	3141.87	0.6	5	13	4246.77	0.384615	0	2	5123	0	up in iPS	up in ES	ambiguous
Hs.2799	HAPLN1	Hyaluronan and proteoglycan link protein 1	0	1	0	1	12	28	7	14	3254.07	0.5	4	12	5488.67	0.333333	1	2	3655	0.5	up in iPS	up in ES	ambiguous
Hs.47209	BEX5	BEX family member 5	0	1	0	1	12	25	8	13	2691.54	0.615385	4	11	7116.36	0.363636	0	1	20327	0	up in iPS	up in ES	up in pre-iPS
Hs.370549	BCL11A	B-cell CLL/lymphoma 11A (zinc finger protein)	0	1	0	1	13	30	7	15	2118.73	0.466667	5	13	2824.08	0.384615	1	2	1333	0.5	up in iPS	up in ES	up in pre-iPS
Hs.128292	PUNC	Putative neuronal cell adhesion molecule	0	1	0	1	10	25	7	13	2294.23	0.538462	3	11	2912.45	0.272727	0	1	4809	0	up in iPS	up in ES	up in pre-iPS
Hs.709381	#N/A	#N/A	0	1	0	1	9	19	8	10	729.2	0.8	1	8	1955.62	0.125	0	1	11658	0	up in iPS	ambiguous	up in pre-iPS
Hs.708024	ARG2	Arginase, type II	0	1	0	1	12	28	7	14	1528.5	0.5	5	12	2030.17	0.416667	0	2	4119.5	0	up in iPS	up in ES	ambiguous
Hs.591758	#N/A	#N/A	0	1	0	1	9	21	6	11	2059	0.545455	3	9	6789.78	0.333333	0	1	5290	0	up in iPS	up in ES	up in pre-iPS
Hs.179718	MYBL2	V-myb myeloblastosis viral oncogene homolog (avian)-like 2	0	1	0	1	14	30	9	15	1859	0.6	4	13	2782.85	0.307692	1	2	905	0.5	up in iPS	up in ES	up in pre-iPS
Hs.164384	PKP2	Plakophilin 2	0	1	0	1	12	30	8	15	1845.27	0.533333	4	13	3253.77	0.307692	0	2	6366.5	0	up in iPS	up in ES	up in pre-iPS
Hs.658935	expressed in: brain| cervix| embryonic tissue| intestine| kidney| larynx| lung| lymph| mammary gland| mouth| placenta| testis| uterus| breast (mammary gland) tumor| cervical tumor| colorectal tumor| germ cell tumor| head and neck tumor| lung tumor| lymphoma| normal| soft tissue/muscle tissue tumor| uterine tumor| blastocyst| fetus| adult	CDNA FLJ34225 fis, clone FCBBF3023372	0	1	0	1	9	19	5	10	1148	0.5	3	8	1360.25	0.375	1	1	619	1	up in iPS	up in ES	up in pre-iPS
Hs.16529	TSPAN12	Tetraspanin 12	0	1	0	1	11	30	7	15	2734.87	0.466667	4	13	3019.23	0.307692	0	2	5876	0	up in iPS	up in ES	up in pre-iPS
Hs.515217	SLC1A6	Solute carrier family 1 (high affinity aspartate/glutamate transporter), member 6	0	1	0	1	14	27	9	14	4396.36	0.642857	5	12	4091.58	0.416667	0	1	20322	0	up in iPS	up in ES	up in pre-iPS
Hs.534339	PRIM1	Primase, DNA, polypeptide 1 (49kDa)	0	1	0	1	14	30	7	15	1250.53	0.466667	5	13	1477.92	0.384615	2	2	438.5	1	up in iPS	up in ES	up in pre-iPS
Hs.535800	PLEKHG4B	Pleckstrin homology domain containing, family G (with RhoGef domain) member 4B	0	1	0	1	10	28	8	14	3550	0.571429	2	12	3449.5	0.166667	0	2	5996	0	up in iPS	up in ES	up in pre-iPS
Hs.226483	DIAPH2	Diaphanous homolog 2 (Drosophila)	0	1	0	1	12	30	7	15	2754.13	0.466667	5	13	2695.46	0.384615	0	2	5942	0	up in iPS	up in ES	ambiguous
Hs.157429	SOX3	SRY (sex determining region Y)-box 3	0	1	0	1	13	30	9	15	1386.27	0.6	4	13	2585.38	0.307692	0	2	9948	0	up in iPS	up in ES	up in pre-iPS
Hs.465521	HMHA1	Histocompatibility (minor) HA-1	0	1	0	1	10	28	7	14	1757.93	0.5	3	12	1691.33	0.25	0	2	7168	0	up in iPS	up in ES	up in pre-iPS
Hs.248204	CER1	Cerberus 1, cysteine knot superfamily, homolog (Xenopus laevis)	0	1	0	1	12	30	8	15	4133.4	0.533333	4	13	2014	0.307692	0	2	6904.5	0	up in iPS	up in ES	ambiguous
Hs.171980	HESX1	HESX homeobox 1	0	1	0	1	13	30	8	15	2712.13	0.533333	5	13	4312.62	0.384615	0	2	15077.5	0	up in iPS	up in ES	up in pre-iPS
Hs.592816	expressed in: brain| ear| embryonic tissue| esophagus| heart| intestine| kidney| lung| mammary gland| pancreas| parathyroid| placenta| skin| testis| breast (mammary gland) tumor| colorectal tumor| esophageal tumor| germ cell tumor| normal| pancreatic tumor| blastocyst| fetus| adult	CDNA FLJ33420 fis, clone BRACE2020028	0	1	0	1	10	24	8	12	1496.25	0.666667	1	10	1596	0.1	1	2	1457	0.5	up in iPS	up in ES	up in pre-iPS
Hs.448520	SLC7A2	Solute carrier family 7 (cationic amino acid transporter, y+ system), member 2	0	1	0	1	13	27	9	14	2502.07	0.642857	4	12	3246.42	0.333333	0	1	1025	0	up in iPS	up in ES	up in pre-iPS
Hs.513244	FBXL16	F-box and leucine-rich repeat protein 16	0	1	0	1	13	27	8	14	3469.64	0.571429	5	12	3763.67	0.416667	0	1	1193	0	up in iPS	up in ES	up in pre-iPS
Hs.591464	CGN	Cingulin	0	1	0	1	13	30	8	15	1241.33	0.533333	5	13	2192.62	0.384615	0	2	14688	0	up in iPS	up in ES	ambiguous
Hs.92423	WNK3	WNK lysine deficient protein kinase 3	0	1	0	1	12	27	7	14	2695	0.5	5	12	3075.58	0.416667	0	1	4502	0	up in iPS	up in ES	up in pre-iPS
Hs.334370	BEX1	Brain expressed, X-linked 1	0	1	0	1	13	30	8	15	3174.93	0.533333	5	13	4266.77	0.384615	0	2	3399	0	up in iPS	up in ES	up in pre-iPS
Hs.496255	PRKCZ	Protein kinase C, zeta	0	1	0	1	10	27	7	14	2056.14	0.5	3	12	3209.5	0.25	0	1	1903	0	up in iPS	up in ES	up in pre-iPS
Hs.445496	MAP3K9	Mitogen-activated protein kinase kinase kinase 9	0	1	0	1	10	26	6	13	1977.31	0.461538	4	11	2246.64	0.363636	0	2	6466	0	up in iPS	up in ES	up in pre-iPS
Hs.165950	FGFR4	Fibroblast growth factor receptor 4	0	1	0	1	11	30	7	15	1562.8	0.466667	4	13	1966.08	0.307692	0	2	3664.5	0	up in iPS	up in ES	up in pre-iPS
Hs.419240	SLC2A3	Solute carrier family 2 (facilitated glucose transporter), member 3	0	1	0	1	13	30	9	15	1094.4	0.6	4	13	1596.23	0.307692	0	2	4200	0	up in iPS	up in ES	down in pre-iPS
Hs.585378	RABGAP1L	RAB GTPase activating protein 1-like	0	1	0	1	13	28	9	14	1194	0.642857	4	12	1656.83	0.333333	0	2	7113	0	up in iPS	up in ES	ambiguous
Hs.237642	KLKB1	Kallkikrein B, plasma 1	0	1	0	1	7	19	5	10	1439.7	0.5	2	8	1434.62	0.25	0	1	5890	0	up in iPS	up in ES	up in pre-iPS
Hs.113094	CORO2A	Coronin, actin binding protein, 2A	0	1	0	1	12	30	7	15	1864.73	0.466667	5	13	2465.62	0.384615	0	2	4431	0	up in iPS	up in ES	up in pre-iPS
Hs.567573	ZNF649	Zinc finger protein 649	0	1	0	1	11	30	7	15	1350.2	0.466667	4	13	1936.31	0.307692	0	2	6770	0	up in iPS	up in ES	up in pre-iPS
Hs.372208	HSPC159	Galectin-related protein	0	1	0	1	12	30	7	15	2071.47	0.466667	4	13	2390.77	0.307692	1	2	1560	0.5	up in iPS	up in ES	up in pre-iPS
Hs.708264	RAB17	RAB17, member RAS oncogene family	0	1	0	1	11	25	7	13	5317	0.538462	4	11	6675.82	0.363636	0	1	3897	0	up in iPS	up in ES	up in pre-iPS
Hs.170986	GALNT3	UDP-N-acetyl-alpha-D-galactosamine:polypeptide N-acetylgalactosaminyltransferase 3 (GalNAc-T3)	0	1	0	1	12	27	7	14	3983.79	0.5	5	12	4131.42	0.416667	0	1	8044	0	up in iPS	ambiguous	down in pre-iPS
Hs.647064	RARRES2	Retinoic acid receptor responder (tazarotene induced) 2	0	1	0	1	10	26	6	13	2194.69	0.461538	4	11	4510.36	0.363636	0	2	2046	0	up in iPS	up in ES	down in pre-iPS
Hs.465506	PPAP2C	Phosphatidic acid phosphatase type 2C	0	1	0	1	12	30	7	15	3445.33	0.466667	5	13	4800.31	0.384615	0	2	6106.5	0	up in iPS	up in ES	ambiguous
Hs.716680		cDNA FLJ35153	0	1	0	1	9	19	6	10	3157.1	0.6	3	8	3086.12	0.375	0	1	2984	0	up in iPS	up in ES	down in pre-iPS
Hs.18844	PCSK9	Proprotein convertase subtilisin/kexin type 9	0	1	0	1	11	30	7	15	2756.27	0.466667	4	13	2279.08	0.307692	0	2	2427.5	0	up in iPS	up in ES	up in pre-iPS
Hs.380277	DAPK1	Death-associated protein kinase 1	0	1	0	1	12	30	7	15	3703.47	0.466667	4	13	4100.38	0.307692	1	2	4935.5	0.5	up in iPS	up in ES	up in pre-iPS
Hs.435464	NRN1L	Neuritin 1-like	0	1	0	1	4	9	3	4	517.75	0.75	1	4	2031.25	0.25	0	1	9831	0	up in iPS	up in ES	down in pre-iPS
Hs.44278	expressed in: lung| prostate| stomach| gastrointestinal tumor| germ cell tumor| normal| prostate cancer| adult	Transcribed locus, strongly similar to XP_001153726.1 PREDICTED: hypothetical protein [Pan troglodytes]	0	1	0	1	3	5	2	2	718	1	1	2	1580.5	0.5	0	1	10251	0	up in iPS	up in ES	down in pre-iPS
Hs.24950	RGS5	Regulator of G-protein signaling 5	0	1	0	1	3	9	2	4	1631.25	0.5	1	4	1460	0.25	0	1	1917	0	up in iPS	up in ES	down in pre-iPS
Hs.487027	EZR	Ezrin	0	1	0	1	2	7	2	3	2788.67	0.666667	0	3	3255.33	0	0	1	2956	0	up in iPS	up in ES	down in pre-iPS
Hs.706981	expressed in: lymph node| pancreas| parathyroid| skin| normal| adult	Transcribed locus	0	1	0	1	2	5	2	2	789	1	0	2	1392	0	0	1	4455	0	up in iPS	up in ES	up in pre-iPS
Hs.714318	RFC4	Replication factor C (activator 1) 4, 37kDa	0	1	0	1	3	7	2	3	854	0.666667	1	3	1275	0.333333	0	1	1405	0	up in iPS	up in ES	up in pre-iPS

## Sheet: down_only_ips
			top 1000 ES and iPS in at least 44% of ES and iPS comparisons and at least 2 experiments	top 1000 ES in at least 44% of iPS to fib comparisons	top 1000 ES in at least 44% of ES to fib comparisons	top X (up) in at least 1 experiment	top X in n experiments	nb available experiments	top X in fib-ips comparison	available fib-ips comparisons	average rank in comparison Fib-iPS	FIB-iPS top X in n% exp available	top X in fib-es comparison	available fib-es comparisons	average rank in comparison Fib-ES	FIB-ES top X in n% exp available	top X in fib-part ips comparison	available fib-part ips comparisons	average rank in comparison Fib-pre iPS	FIB-pre iPS top X in n% exp available	consensus dir change fib-iPS	consensus dir change fib-ES	consensus dir change fib-preiPS
Hs.477015	ABI3BP	ABI family, member 3 (NESH) binding protein	0	1	0	1	15	27	9	14	3186	0.642857	5	12	5065.67	0.416667	1	1	253	1	down in iPS	down in ES	down in pre-iPS
Hs.441783	AHNAK2	AHNAK nucleoprotein 2	0	1	0	1	10	25	6	13	2252.54	0.461538	4	11	2796.09	0.363636	0	1	3226	0	down in iPS	down in ES	down in pre-iPS
Hs.42572	ALDH1L2	Aldehyde dehydrogenase 1 family, member L2	0	1	0	1	13	30	8	15	1213.4	0.533333	5	13	1781.08	0.384615	0	2	1386	0	down in iPS	down in ES	down in pre-iPS
Hs.283749	ANG	Angiogenin, ribonuclease, RNase A family, 5	0	1	0	1	14	27	8	14	2054.36	0.571429	5	12	3244.58	0.416667	1	1	196	1	down in iPS	down in ES	down in pre-iPS
Hs.622998	ASPH	Aspartate beta-hydroxylase	0	1	0	1	12	26	7	13	1465.46	0.538462	4	11	1799.64	0.363636	1	2	1035	0.5	down in iPS	down in ES	down in pre-iPS
Hs.679518	C1QTNF5	Membrane frizzled-related protein	0	1	0	1	4	9	2	4	9834	0.5	1	4	9923	0.25	1	1	177	1	down in iPS	down in ES	down in pre-iPS
Hs.222802	C21orf7	Chromosome 21 open reading frame 7	0	1	0	1	12	27	7	14	2582	0.5	4	12	4705.75	0.333333	1	1	480	1	down in iPS	down in ES	down in pre-iPS
Hs.522805	CD99L2	CD99 molecule-like 2	0	1	0	1	11	30	8	15	1957.73	0.533333	3	13	2630.62	0.230769	0	2	1990.5	0	down in iPS	down in ES	down in pre-iPS
Hs.415791	CDC42EP5	CDC42 effector protein (Rho GTPase binding) 5	0	1	0	1	11	30	7	15	3101	0.466667	4	13	4361.46	0.307692	0	2	5313.5	0	down in iPS	down in ES	down in pre-iPS
Hs.363396	CFH	Complement factor H	0	1	0	1	12	27	7	14	4808.29	0.5	5	12	6544.08	0.416667	0	1	14769	0	down in iPS	down in ES	down in pre-iPS
Hs.699247	CRIM1	Cysteine rich transmembrane BMP regulator 1 (chordin-like)	0	1	0	1	9	25	6	13	1180.69	0.461538	3	11	1544.36	0.272727	0	1	3543	0	down in iPS	down in ES	down in pre-iPS
Hs.573143	EBF1	Early B-cell factor 1	0	1	0	1	10	25	6	13	4336.31	0.461538	4	11	5444	0.363636	0	1	14942	0	down in iPS	down in ES	down in pre-iPS
Hs.713606	EMP1	Epithelial membrane protein 1	0	1	0	1	4	7	2	3	590	0.666667	1	3	4887.67	0.333333	1	1	310	1	down in iPS	down in ES	down in pre-iPS
Hs.632957	expressed in: adipose tissue| eye| kidney| liver| lung| lymph node| placenta| prostate| spleen| umbilical cord| uterus| gastrointestinal tumor| germ cell tumor| liver tumor| lung tumor| normal| primitive neuroectodermal tumor of the CNS| fetus| neonate| adult	Transcribed locus	0	1	0	1	8	19	5	10	1206.2	0.5	3	8	2478.38	0.375	0	1	3388	0	down in iPS	down in ES	down in pre-iPS
Hs.445588	expressed in: adrenal gland| bladder| brain| connective tissue| embryonic tissue| eye| lung| mammary gland| pancreas| prostate| testis| thymus| uterus|adrenal tumor| breast (mammary gland) tumor| chondrosarcoma| germ cell tumor| glioma| lung tumor| non-neoplasia| normal| primitive neuroectodermal tumor of the CNS| prostate cancer| uterine tumor|embryoid body| fetus| juvenile| adult	Transcribed locus	0	1	0	1	8	19	5	10	2206.6	0.5	3	8	2095.75	0.375	0	1	4444	0	down in iPS	down in ES	down in pre-iPS
Hs.592775	expressed in: bone| brain| cervix| connective tissue| eye| heart| intestine| kidney| larynx| liver| lung| mammary gland| mouth| muscle| nerve| ovary| pancreas| placenta| prostate| skin| stomach| testis| thyroid| trachea| uterus| vascular| chondrosarcoma| gastrointestinal tumor| glioma| head and neck tumor| kidney tumor| non-neoplasia| normal| ovarian tumor| pancreatic tumor| primitive neuroectode…	CDNA FLJ39585 fis, clone SKMUS2006633	0	1	0	1	10	21	7	11	2133.91	0.636364	2	9	5280.67	0.222222	1	1	492	1	down in iPS	down in ES	down in pre-iPS
Hs.657697	expressed in: bone| brain| connective tissue| ear| embryonic tissue| eye| heart| intestine| kidney| larynx| lung| lymph node| mammary gland| muscle| ovary| pancreas| placenta| prostate| skin| testis| uterus| vascular| bladder carcinoma| chondrosarcoma| germ cell tumor| glioma| head and neck tumor| non-neoplasia| normal| pancreatic tumor| uterine tumor|embryoid body| fetus| adult	Transcribed locus	0	1	0	1	12	19	8	10	1664.8	0.8	3	8	3339.75	0.375	1	1	538	1	down in iPS	ambiguous	down in pre-iPS
Hs.198862	FBLN2	Fibulin 2	0	1	0	1	14	30	7	15	3459.4	0.466667	5	13	4188.38	0.384615	2	2	316.5	1	down in iPS	down in ES	ambiguous
Hs.567268	FGF7	Fibroblast growth factor 7 (keratinocyte growth factor)	0	1	0	1	12	27	7	14	4208.29	0.5	4	12	5374.58	0.333333	1	1	51	1	down in iPS	down in ES	down in pre-iPS
Hs.654463	GEM	GTP binding protein overexpressed in skeletal muscle	0	1	0	1	11	25	6	13	5586.15	0.461538	4	11	4701	0.363636	1	1	843	1	down in iPS	down in ES	down in pre-iPS
Hs.197076	HOTAIR	Hox transcript antisense RNA (non-protein coding)	0	1	0	1	9	21	5	11	14020.3	0.454545	3	9	10892.9	0.333333	1	1	512	1	down in iPS	down in ES	down in pre-iPS
Hs.592166	HOXA10	Homeobox A10	0	1	0	1	12	28	7	14	7090.79	0.5	5	12	9770.08	0.416667	0	2	13766	0	down in iPS	down in ES	down in pre-iPS
Hs.123070	HOXD10	Homeobox D10	0	1	0	1	12	27	7	14	5981.21	0.5	5	12	6233.75	0.416667	0	1	2789	0	down in iPS	down in ES	up in pre-iPS
Hs.502612	HSPB7	Heat shock 27kDa protein family, member 7 (cardiovascular)	0	1	0	1	16	27	10	14	4461.5	0.714286	5	12	6728.67	0.416667	1	1	872	1	down in iPS	down in ES	down in pre-iPS
Hs.614939	IAH1	Isoamyl acetate-hydrolyzing esterase 1 homolog (S. cerevisiae)	0	1	0	1	3	6	2	3	2168.67	0.666667	1	3	5714	0.333333	0	0	#DIV/0!	#DIV/0!	down in iPS	down in ES
Hs.436416	ITGA11	Integrin, alpha 11	0	1	0	1	11	27	7	14	3592.79	0.5	4	12	4989.58	0.333333	0	1	1618	0	down in iPS	down in ES	down in pre-iPS
Hs.659330	LOC100131897	Uncharacterized protein LOC100131897	0	1	0	1	9	19	6	10	2914.4	0.6	3	8	2701.88	0.375	0	1	6293	0	down in iPS	down in ES	down in pre-iPS
Hs.89983	MASP1	Mannan-binding lectin serine peptidase 1 (C4/C2 activating component of Ra-reactive factor)	0	1	0	1	13	27	7	14	4292.86	0.5	5	12	4467.33	0.416667	1	1	15	1	down in iPS	down in ES	down in pre-iPS
Hs.478000	MBNL1	Muscleblind-like (Drosophila)	0	1	0	1	12	30	7	15	1882.13	0.466667	5	13	2384.38	0.384615	0	2	4090	0	down in iPS	down in ES	down in pre-iPS
Hs.501898	MRVI1	Murine retrovirus integration site 1 homolog	0	1	0	1	11	23	6	12	4488.42	0.5	4	10	4050.2	0.4	1	1	191	1	down in iPS	down in ES	down in pre-iPS
Hs.648467	NCRNA00084	Non-protein coding RNA 84	0	1	0	1	8	19	5	10	1545.2	0.5	3	8	1671.12	0.375	0	1	2236	0	down in iPS	down in ES	down in pre-iPS
Hs.503500	OLFML1	Olfactomedin-like 1	0	1	0	1	13	27	8	14	6046.93	0.571429	5	12	7069.33	0.416667	0	1	1026	0	down in iPS	down in ES	down in pre-iPS
Hs.518200	PARP9	Poly (ADP-ribose) polymerase family, member 9	0	1	0	1	13	27	8	14	1342.86	0.571429	4	12	2643.75	0.333333	1	1	294	1	down in iPS	down in ES	down in pre-iPS
Hs.283416	PRRX1	Paired related homeobox 1	0	1	0	1	3	8	2	4	6700.5	0.5	1	4	10433.2	0.25	0	0	#DIV/0!	#DIV/0!	down in iPS	down in ES
Hs.654823	PRSS12	Protease, serine, 12 (neurotrypsin, motopsin)	0	1	0	1	11	28	7	14	2004.79	0.5	4	12	3891.5	0.333333	0	2	5438	0	down in iPS	down in ES	down in pre-iPS
Hs.654365	PTGFR	Prostaglandin F receptor (FP)	0	1	0	1	12	23	7	12	5548.25	0.583333	4	10	6543.4	0.4	1	1	208	1	down in iPS	down in ES	down in pre-iPS
Hs.104119	RAGE	Renal tumor antigen	0	1	0	1	12	30	7	15	4112.87	0.466667	5	13	3923.08	0.384615	0	2	3085.5	0	down in iPS	down in ES	down in pre-iPS
Hs.656339	RHOJ	Ras homolog gene family, member J	0	1	0	1	11	23	6	12	3024.33	0.5	4	10	4760.4	0.4	1	1	108	1	down in iPS	down in ES	down in pre-iPS
Hs.489118	SAMD9L	Sterile alpha motif domain containing 9-like	0	1	0	1	13	27	7	14	2637.71	0.5	5	12	4153.75	0.416667	1	1	218	1	down in iPS	down in ES	down in pre-iPS
Hs.27621	SEMA5A	Sema domain, seven thrombospondin repeats (type 1 and type 1-like), transmembrane domain (TM) and short cytoplasmic domain, (semaphorin) 5A	0	1	0	1	12	27	7	14	1292.43	0.5	4	12	2607.17	0.333333	1	1	441	1	down in iPS	down in ES	down in pre-iPS
Hs.270655	SERINC2	Serine incorporator 2	0	1	0	1	3	8	2	4	2311.25	0.5	1	4	3317.25	0.25	0	0	#DIV/0!	#DIV/0!	down in iPS	down in ES
Hs.498173	SMPD1	Sphingomyelin phosphodiesterase 1, acid lysosomal	0	1	0	1	14	30	8	15	1420.13	0.533333	5	13	1992.31	0.384615	1	2	1205.5	0.5	down in iPS	down in ES	down in pre-iPS
Hs.248160	SSTR1	Somatostatin receptor 1	0	1	0	1	13	27	7	14	2742.14	0.5	5	12	3130.42	0.416667	1	1	146	1	down in iPS	down in ES	down in pre-iPS
Hs.714746	TAPBP	TAP binding protein (tapasin)	0	1	0	1	3	7	2	3	1489.67	0.666667	1	3	3425	0.333333	0	1	1975	0	down in iPS	down in ES	down in pre-iPS
Hs.531085	TBX2	T-box 2	0	1	0	1	3	4	2	2	389.5	1	1	2	7659	0.5	0	0	#DIV/0!	#DIV/0!	down in iPS	down in ES
Hs.644633	TIMP3	TIMP metallopeptidase inhibitor 3	0	1	0	1	3	4	2	2	27.5	1	1	2	2898	0.5	0	0	#DIV/0!	#DIV/0!	down in iPS	down in ES
Hs.368214	TTC3	Tetratricopeptide repeat domain 3	0	1	0	1	10	30	7	15	2297.8	0.466667	3	13	2710.31	0.230769	0	2	3008	0	down in iPS	down in ES	down in pre-iPS
Hs.444451	ZAK	Sterile alpha motif and leucine zipper containing kinase AZK	0	1	0	1	14	30	8	15	1136.53	0.533333	5	13	1597.31	0.384615	1	2	3585.5	0.5	down in iPS	down in ES	down in pre-iPS
Hs.183428	SSPN	Sarcospan (Kras oncogene-associated gene)	0	1	0	1	11	19	7	10	2184.6	0.7	3	8	2957.38	0.375	1	1	552	1	down in iPS	down in ES	down in pre-iPS
Hs.130014	CD302	CD302 molecule	0	1	0	1	8	19	5	10	2855.3	0.5	3	8	2918	0.375	0	1	1402	0	down in iPS	down in ES	down in pre-iPS
Hs.710506	ISLR	Immunoglobulin superfamily containing leucine-rich repeat	0	1	0	1	8	21	5	11	5137.55	0.454545	3	9	6602.11	0.333333	0	1	6119	0	down in iPS	down in ES	down in pre-iPS

## Sheet: up_only_es
			top 1000 ES and iPS in at least 44% of ES and iPS comparisons and at least 2 experiments	top 1000 ES in at least 44% of iPS to fib comparisons	top 1000 ES in at least 44% of ES to fib comparisons	top X (up) in at least 1 experiment	top X in n experiments	nb available experiments	top X in fib-ips comparison	available fib-ips comparisons	average rank in comparison Fib-iPS	FIB-iPS top X in n% exp available	top X in fib-es comparison	available fib-es comparisons	average rank in comparison Fib-ES	FIB-ES top X in n% exp available	top X in fib-part ips comparison	available fib-part ips comparisons	average rank in comparison Fib-pre iPS	FIB-pre iPS top X in n% exp available	consensus dir change fib-iPS	consensus dir change fib-ES	consensus dir change fib-preiPS
Hs.301059	ZNF93	Zinc finger protein 93	0	0	1	1	12	30	6	15	1604.33	0.4	6	13	1363.46	0.461538	0	2	4742	0	up in iPS	up in ES	up in pre-iPS
Hs.555917	CNKSR2	Connector enhancer of kinase suppressor of Ras 2	0	0	1	1	11	25	5	13	4919.69	0.384615	6	11	3188.73	0.545455	0	1	19148	0	up in iPS	up in ES	up in pre-iPS
Hs.374201	KIF21A	Kinesin family member 21A	0	0	1	1	13	30	6	15	2113.87	0.4	6	13	2691.62	0.461538	1	2	775.5	0.5	up in iPS	up in ES	up in pre-iPS
Hs.347524	C16orf75	Chromosome 16 open reading frame 75	0	0	1	1	13	28	6	14	1320.86	0.428571	6	12	1499.75	0.5	1	2	4137.5	0.5	up in iPS	up in ES	up in pre-iPS
Hs.654801	AUTS2	Autism susceptibility candidate 2	0	0	1	1	10	26	4	13	2447.69	0.307692	6	11	2400.18	0.545455	0	2	8301.5	0	up in iPS	up in ES	ambiguous
Hs.92858	GUCA1A	Guanylate cyclase activator 1A (retina)	0	0	1	1	16	27	6	14	1722.57	0.428571	10	12	983.667	0.833333	0	1	9883	0	up in iPS	up in ES	down in pre-iPS
Hs.646618	SOHLH2	Spermatogenesis and oogenesis specific basic helix-loop-helix 2	0	0	1	1	9	19	4	10	1480.4	0.4	5	8	1138.5	0.625	0	1	5035	0	up in iPS	up in ES	up in pre-iPS
Hs.36761	HRASLS	HRAS-like suppressor	0	0	1	1	13	30	6	15	1667.87	0.4	6	13	1664.15	0.461538	1	2	900.5	0.5	up in iPS	up in ES	up in pre-iPS
Hs.370379	ZNF462	Zinc finger protein 462	0	0	1	1	11	30	5	15	1664.07	0.333333	6	13	2039.92	0.461538	0	2	1802.5	0	up in iPS	up in ES	up in pre-iPS
Hs.349955	SLAIN1	SLAIN motif family, member 1	0	0	1	1	11	25	5	13	1387.08	0.384615	6	11	1701.27	0.545455	0	1	4540	0	up in iPS	up in ES	up in pre-iPS
Hs.79170	TTC9	Tetratricopeptide repeat domain 9	0	0	1	1	11	24	5	12	1334.58	0.416667	6	10	1036.3	0.6	0	2	10051	0	up in iPS	up in ES	up in pre-iPS
Hs.34114	ATP1A2	ATPase, Na+/K+ transporting, alpha 2 (+) polypeptide	0	0	1	1	11	27	5	14	2131.79	0.357143	6	12	2547	0.5	0	1	15169	0	up in iPS	up in ES	up in pre-iPS
Hs.668279	expressed in: adipose tissue| connective tissue| ear| embryonic tissue| eye| liver| skin| uterus| normal| retinoblastoma| skin tumor| uterine tumor| blastocyst| fetus| adult	Homo sapiens, clone IMAGE:5493056, mRNA	0	0	1	1	6	22	2	11	1428.73	0.181818	4	9	1245.56	0.444444	0	2	2601	0	up in iPS	up in ES	up in pre-iPS
Hs.363526	expressed in: blood| connective tissue| embryonic tissue| eye| kidney| prostate| spleen| testis| germ cell tumor| leukemia| normal| prostate cancer| soft tissue/muscle tissue tumor|embryoid body| fetus| juvenile| adult	CDNA clone IMAGE:4837650	0	0	1	1	9	24	4	12	7367.92	0.333333	5	10	5195.5	0.5	0	2	3254.5	0	up in iPS	up in ES	up in pre-iPS
Hs.23751	ADAMTS19	ADAM metallopeptidase with thrombospondin type 1 motif, 19	0	0	1	1	11	30	5	15	2644.67	0.333333	6	13	3156.54	0.461538	0	2	9918.5	0	up in iPS	up in ES	up in pre-iPS
Hs.150725	IL17RD	Interleukin 17 receptor D	0	0	1	1	11	27	5	14	2242.29	0.357143	6	12	2307.42	0.5	0	1	2587	0	up in iPS	up in ES	up in pre-iPS
Hs.445758	E2F5	E2F transcription factor 5, p130-binding	0	0	1	1	12	27	6	14	1211.86	0.428571	6	12	1931.75	0.5	0	1	1636	0	up in iPS	up in ES	up in pre-iPS
Hs.6638	MYEF2	Myelin expression factor 2	0	0	1	1	12	27	6	14	2093.43	0.428571	6	12	2551.75	0.5	0	1	1383	0	up in iPS	up in ES	up in pre-iPS
Hs.122125	WDR72	WD repeat domain 72	0	0	1	1	15	28	6	14	2722.36	0.428571	8	12	2453.17	0.666667	1	2	10443.5	0.5	up in iPS	up in ES	up in pre-iPS
Hs.657687	MARVELD2	MARVEL domain containing 2	0	0	1	1	9	25	3	13	2124.77	0.230769	6	11	2373.91	0.545455	0	1	14683	0	up in iPS	up in ES	up in pre-iPS
Hs.404741	NFE2L3	Nuclear factor (erythroid-derived 2)-like 3	0	0	1	1	12	27	6	14	1267.93	0.428571	6	12	1549.08	0.5	0	1	1675	0	up in iPS	up in ES	up in pre-iPS
Hs.656215	KIAA1244	KIAA1244	0	0	1	1	8	25	3	13	2399.54	0.230769	5	11	1622.18	0.454545	0	1	12437	0	up in iPS	up in ES	up in pre-iPS
Hs.669526	VWDE	Von Willebrand factor D and EGF domains	0	0	1	1	10	26	5	13	1970.62	0.384615	5	11	1749.91	0.454545	0	2	5952	0	up in iPS	up in ES	up in pre-iPS
Hs.104476	TMEM125	Transmembrane protein 125	0	0	1	1	13	27	6	14	1405.5	0.428571	7	12	1878.92	0.583333	0	1	20339	0	up in iPS	up in ES	up in pre-iPS
Hs.8198	ZNF204	Zinc finger protein 204 pseudogene	0	0	1	1	12	28	6	14	1527.21	0.428571	6	12	2119.42	0.5	0	2	7562.5	0	up in iPS	up in ES	ambiguous
Hs.123659	SMPDL3B	Sphingomyelin phosphodiesterase, acid-like 3B	0	0	1	1	12	30	5	15	3307.6	0.333333	7	13	2656	0.538462	0	2	15113	0	up in iPS	up in ES	down in pre-iPS
Hs.570821	NSUN7	NOL1/NOP2/Sun domain family, member 7	0	0	1	1	8	25	3	13	2733.85	0.230769	5	11	2391.73	0.454545	0	1	3273	0	up in iPS	up in ES	up in pre-iPS
Hs.19114	HMGB3	High mobility group box 3+	0	0	1	1	8	19	3	10	1349.3	0.3	5	8	968.875	0.625	0	1	1639	0	up in iPS	up in ES	up in pre-iPS
Hs.251383	CHST4	Carbohydrate (N-acetylglucosamine 6-O) sulfotransferase 4	0	0	1	1	10	30	4	15	3275.87	0.266667	6	13	3437.31	0.461538	0	2	15470.5	0	up in iPS	up in ES	ambiguous
Hs.567282	GRPR	Gastrin-releasing peptide receptor	0	0	1	1	13	30	5	15	1984.07	0.333333	8	13	963.077	0.615385	0	2	13372	0	up in iPS	up in ES	down in pre-iPS
Hs.363087	expressed in: ascites| connective tissue| kidney| mammary gland| mouth| placenta| testis| uterus| breast (mammary gland) tumor| gastrointestinal tumor| germ cell tumor| head and neck tumor| normal| soft tissue/muscle tissue tumor| uterine tumor| fetus| adult	CDNA FLJ12684 fis, clone NT2RM4002460, weakly similar to ENV POLYPROTEIN	0	0	1	1	11	28	5	14	3334.71	0.357143	6	12	2992	0.5	0	2	9084.5	0	up in iPS	up in ES	up in pre-iPS
Hs.517502	MIAT	Myocardial infarction associated transcript (non protein coding)	0	0	1	1	9	19	4	10	3388.1	0.4	5	8	952.625	0.625	0	1	10447	0	down in iPS	up in ES	down in pre-iPS
Hs.157101	LOC728485	Hypothetical protein LOC728485	0	0	1	1	8	21	4	11	1474	0.363636	4	9	2134.11	0.444444	0	1	5859	0	up in iPS	up in ES	up in pre-iPS
Hs.525529	KCNMB4	Potassium large conductance calcium-activated channel, subfamily M, beta member 4	0	0	1	1	13	30	6	15	1709.27	0.4	6	13	1695.31	0.461538	1	2	3690.5	0.5	up in iPS	up in ES	ambiguous
Hs.657795	GNA14	Guanine nucleotide binding protein (G protein), alpha 14	0	0	1	1	10	28	4	14	7117.57	0.285714	6	12	1657.75	0.5	0	2	3607	0	up in iPS	up in ES	down in pre-iPS
Hs.370666	FOXO1	Forkhead box O1	0	0	1	1	12	28	5	14	2027.43	0.357143	7	12	2196.83	0.583333	0	2	2017	0	up in iPS	up in ES	up in pre-iPS
Hs.124519	SOHLH2	Spermatogenesis and oogenesis specific basic helix-loop-helix 2	0	0	1	1	13	30	6	15	3207.2	0.4	7	13	2678.77	0.538462	0	2	2954	0	up in iPS	up in ES	up in pre-iPS
Hs.12513	LOC157627	Hypothetical LOC157627	0	0	1	1	9	24	4	12	3458.08	0.333333	5	10	2399	0.5	0	2	15349.5	0	up in iPS	up in ES	up in pre-iPS
Hs.710554	expressed in: eye| lymph node| ovary| normal| ovarian tumor| adult	Transcribed locus	0	0	1	1	6	19	2	10	2205.3	0.2	4	8	1745.75	0.5	0	1	5637	0	up in iPS	up in ES	up in pre-iPS
Hs.276429	TRIML2	Tripartite motif family-like 2	0	0	1	1	11	28	5	14	5595.57	0.357143	6	12	3046.92	0.5	0	2	12764	0	up in iPS	up in ES	ambiguous
Hs.119693	PCDHB5	Protocadherin beta 5	0	0	1	1	11	27	4	14	3259.14	0.285714	7	12	1910.08	0.583333	0	1	20323	0	up in iPS	up in ES	up in pre-iPS
Hs.120377	expressed in: brain| embryonic tissue| eye| kidney| pituitary gland| prostate| testis| normal| adult	Transcribed locus, strongly similar to XP_001168994.1 PREDICTED: hypothetical protein [Pan troglodytes]	0	0	1	1	8	21	3	11	3657.36	0.272727	5	9	1571	0.555556	0	1	3747	0	up in iPS	up in ES	up in pre-iPS
Hs.322761	expressed in: blood| brain| embryonic tissue| lymph| muscle| testis| glioma| leukemia| lymphoma| normal| soft tissue/muscle tissue tumor| blastocyst| adult	CDNA clone IMAGE:5199989	0	0	1	1	3	5	1	2	894.5	0.5	2	2	880.5	1	0	1	1220	0	up in iPS	up in ES	up in pre-iPS
Hs.348941	UGT3A2	UDP glycosyltransferase 3 family, polypeptide A2	0	0	1	1	5	11	2	5	1212.4	0.4	3	5	2534.4	0.6	0	1	10141	0	up in iPS	up in ES	up in pre-iPS
Hs.386685	expressed in: embryonic tissue| liver| placenta| testis| thymus| vascular| germ cell tumor| normal|embryoid body| blastocyst| fetus| adult	Transcribed locus, moderately similar to XP_001137065.1 PREDICTED: similar to C21orf105 protein [Pan troglodytes]	0	0	1	1	3	5	1	2	1317.5	0.5	2	2	377	1	0	1	10044	0	up in iPS	up in ES	up in pre-iPS
Hs.436568	CD74	CD74 molecule, major histocompatibility complex, class II invariant chain	0	0	1	1	4	9	1	4	2853.75	0.25	3	4	1242.25	0.75	0	1	10454	0	up in iPS	up in ES	down in pre-iPS
Hs.699253	CLDN4	Claudin 4	0	0	1	1	3	7	1	3	3137.33	0.333333	2	3	1550.67	0.666667	0	1	10299	0	up in iPS	up in ES	up in pre-iPS

## Sheet: down_only_es
			top 1000 ES and iPS in at least 44% of ES and iPS comparisons and at least 2 experiments	top 1000 ES in at least 44% of iPS to fib comparisons	top 1000 ES in at least 44% of ES to fib comparisons	top X (up) in at least 1 experiment	top X in n experiments	nb available experiments	top X in fib-ips comparison	available fib-ips comparisons	average rank in comparison Fib-iPS	FIB-iPS top X in n% exp available	top X in fib-es comparison	available fib-es comparisons	average rank in comparison Fib-ES	FIB-ES top X in n% exp available	top X in fib-part ips comparison	available fib-part ips comparisons	average rank in comparison Fib-pre iPS	FIB-pre iPS top X in n% exp available	consensus dir change fib-iPS	consensus dir change fib-ES	consensus dir change fib-preiPS
Hs.77961	HLA-B	Major histocompatibility complex, class I, B	0	0	1	1	4	6	1	3	1721.67	0.333333	3	3	534.333	1	0	0	#DIV/0!	#DIV/0!
Hs.523414	IGF2	Insulin-like growth factor 2 (somatomedin A)	0	0	1	1	11	25	4	13	5514.31	0.307692	6	11	6287.09	0.545455	1	1	78	1	down in iPS	ambiguous	down in pre-iPS
Hs.654458	IL6	Interleukin 6 (interferon, beta 2)	0	0	1	1	12	23	5	12	2648.08	0.416667	6	10	3127.4	0.6	1	1	107	1	up in iPS	ambiguous	down in pre-iPS
Hs.55295	expressed in: bone| ovary| parathyroid| stomach| umbilical cord| chondrosarcoma| gastrointestinal tumor| normal| ovarian tumor| fetus| neonate| adult	Transcribed locus	0	0	1	1	7	19	3	10	1663.4	0.3	4	8	1813.5	0.5	0	1	1913	0	down in iPS	down in ES	down in pre-iPS
Hs.591065	ZADH2	Zinc binding alcohol dehydrogenase domain containing 2	0	0	1	1	12	30	6	15	1462.53	0.4	6	13	1413	0.461538	0	2	7429	0	down in iPS	down in ES	ambiguous
Hs.162125	GLIS3	GLIS family zinc finger 3	0	0	1	1	12	27	6	14	3512.86	0.428571	6	12	4209.75	0.5	0	1	1964	0	down in iPS	down in ES	down in pre-iPS
Hs.439726	LAMB2	Laminin, beta 2 (laminin S)	0	0	1	1	14	30	6	15	1711.4	0.4	6	13	1939.85	0.461538	2	2	508	1	down in iPS	down in ES	down in pre-iPS
Hs.632387	NEXN	Nexilin (F actin binding protein)	0	0	1	1	11	25	3	13	2444.62	0.230769	7	11	2718.27	0.636364	1	1	103	1	down in iPS	down in ES	down in pre-iPS
Hs.591610	OBFC2A	Oligonucleotide/oligosaccharide-binding fold containing 2A	0	0	1	1	12	27	5	14	1329.57	0.357143	7	12	1565.17	0.583333	0	1	1892	0	down in iPS	down in ES	down in pre-iPS
Hs.173094	TSPYL5	TSPY-like 5	0	0	1	1	8	27	1	14	10206.7	0.0714286	7	12	2960.75	0.583333	0	1	8778	0	down in iPS	down in ES	down in pre-iPS
Hs.143134	expressed in: brain| connective tissue| embryonic tissue| heart| kidney| pancreas| pituitary gland| placenta| chondrosarcoma| kidney tumor| normal| pancreatic tumor| soft tissue/muscle tissue tumor|embryoid body| blastocyst| fetus| adult	CDNA FLJ38181 fis, clone FCBBF1000125	0	0	1	1	10	19	4	10	2143.4	0.4	5	8	2979.38	0.625	1	1	759	1	down in iPS	down in ES	down in pre-iPS
Hs.66744	TWIST1	Twist homolog 1 (Drosophila)	0	0	1	1	12	27	5	14	2227.07	0.357143	7	12	3498.92	0.583333	0	1	13096	0	down in iPS	down in ES	down in pre-iPS
Hs.445827	COL5A2	Collagen, type V, alpha 2	0	0	1	1	13	30	6	15	2169.13	0.4	6	13	2568.77	0.461538	1	2	4472.5	0.5	down in iPS	down in ES	down in pre-iPS
Hs.49774	PTPRM	Protein tyrosine phosphatase, receptor type, M	0	0	1	1	11	30	4	15	1979.6	0.266667	6	13	1270	0.461538	1	2	7074.5	0.5	down in iPS	down in ES	down in pre-iPS
Hs.654352	SLC1A4	Solute carrier family 1 (glutamate/neutral amino acid transporter), member 4	0	0	1	1	10	26	4	13	3340.15	0.307692	5	11	2876.55	0.454545	1	2	1024.5	0.5	down in iPS	down in ES	down in pre-iPS
Hs.108080	CSRP1	Cysteine and glycine-rich protein 1	0	0	1	1	15	30	6	15	3699.33	0.4	8	13	1424.62	0.615385	1	2	5122.5	0.5	down in iPS	down in ES	down in pre-iPS
Hs.15154	SRPX	Sushi-repeat-containing protein, X-linked	0	0	1	1	15	30	6	15	1639.07	0.4	7	13	1934.15	0.538462	2	2	986	1	down in iPS	down in ES	down in pre-iPS
Hs.28792	expressed in: blood| bone| brain| embryonic tissue| eye| intestine| liver| lung| mammary gland| mouth| muscle| pancreas| pharynx| placenta| skin| stomach| testis| uterus| vascular| colorectal tumor| gastrointestinal tumor| germ cell tumor| head and neck tumor| liver tumor| lung tumor| normal| pancreatic tumor|embryoid body| fetus| adult	CDNA FLJ11041 fis, clone PLACE1004405	0	0	1	1	8	21	3	11	2094.73	0.272727	4	9	1041.89	0.444444	1	1	688	1	down in iPS	down in ES	down in pre-iPS
Hs.655301	NAV3	Neuron navigator 3	0	0	1	1	10	23	3	12	2120	0.25	6	10	3036.5	0.6	1	1	277	1	down in iPS	down in ES	down in pre-iPS
Hs.437241	ATP10D	ATPase, class V, type 10D	0	0	1	1	14	30	6	15	1729.47	0.4	8	13	2195.15	0.615385	0	2	5626	0	down in iPS	down in ES	down in pre-iPS
Hs.88156	expressed in: heart| kidney| lung| prostate| stomach| uterus| vascular| gastrointestinal tumor| kidney tumor| normal| uterine tumor| fetus| adult	Transcribed locus	0	0	1	1	7	19	3	10	1492.5	0.3	4	8	2280.12	0.5	0	1	6365	0	down in iPS	down in ES	down in pre-iPS
Hs.520182	TRAM2	Translocation associated membrane protein 2	0	0	1	1	15	30	6	15	2031.6	0.4	8	13	1160.23	0.615385	1	2	1272.5	0.5	down in iPS	down in ES	down in pre-iPS
Hs.502182	BDNF	Brain-derived neurotrophic factor	0	0	1	1	12	27	5	14	2008.29	0.357143	6	12	2475	0.5	1	1	300	1	down in iPS	down in ES	down in pre-iPS
Hs.348883	FOXC1	Forkhead box C1	0	0	1	1	14	30	6	15	1846.2	0.4	8	13	3374.85	0.615385	0	2	5493.5	0	down in iPS	down in ES	down in pre-iPS
Hs.507798	LHFP	Lipoma HMGIC fusion partner	0	0	1	1	13	27	5	14	1392.5	0.357143	7	12	1529.08	0.583333	1	1	922	1	down in iPS	down in ES	down in pre-iPS
Hs.523080	ZCCHC24	Zinc finger, CCHC domain containing 24	0	0	1	1	10	25	4	13	1246	0.307692	5	11	2628.09	0.454545	1	1	537	1	down in iPS	down in ES	down in pre-iPS
Hs.7835	MRC2	Mannose receptor, C type 2	0	0	1	1	12	30	5	15	2402.67	0.333333	6	13	2353.08	0.461538	1	2	954.5	0.5	down in iPS	down in ES	down in pre-iPS
Hs.370771	CDKN1A	Cyclin-dependent kinase inhibitor 1A (p21, Cip1)	0	0	1	1	13	30	6	15	1876.87	0.4	6	13	2055.38	0.461538	1	2	5913.5	0.5	down in iPS	down in ES	down in pre-iPS
Hs.370408	COMT	Catechol-O-methyltransferase	0	0	1	1	10	27	4	14	1677.29	0.285714	6	12	1169.5	0.5	0	1	5091	0	down in iPS	down in ES	down in pre-iPS
Hs.643599	PAPPA	Pregnancy-associated plasma protein A, pappalysin 1	0	0	1	1	11	25	4	13	1631.38	0.307692	6	11	3582.27	0.545455	1	1	63	1	down in iPS	down in ES	down in pre-iPS
Hs.460260	AKR1C1	Aldo-keto reductase family 1, member C1 (dihydrodiol dehydrogenase 1; 20-alpha (3-alpha)-hydroxysteroid dehydrogenase)	0	0	1	1	12	27	6	14	2321.57	0.428571	6	12	3615	0.5	0	1	1349	0	down in iPS	down in ES	down in pre-iPS
Hs.472010	PRNP	Prion protein	0	0	1	1	12	27	5	14	1922.64	0.357143	7	12	1068.08	0.583333	0	1	1182	0	down in iPS	down in ES	down in pre-iPS
Hs.22895	ARSJ	Arylsulfatase family, member J	0	0	1	1	15	30	6	15	1191.67	0.4	8	13	1808.38	0.615385	1	2	1548	0.5	down in iPS	down in ES	down in pre-iPS
Hs.477420	HEG1	HEG homolog 1 (zebrafish)	0	0	1	1	12	25	4	13	1551	0.307692	8	11	3012.73	0.727273	0	1	1339	0	down in iPS	down in ES	down in pre-iPS
Hs.524625	GRK5	G protein-coupled receptor kinase 5	0	0	1	1	14	30	6	15	1844.8	0.4	8	13	2060.31	0.615385	0	2	4964.5	0	down in iPS	down in ES	down in pre-iPS
Hs.303649	CCL2	Chemokine (C-C motif) ligand 2	0	0	1	1	12	30	4	15	5483.67	0.266667	7	13	3863.38	0.538462	1	2	2075.5	0.5	down in iPS	down in ES	down in pre-iPS
Hs.162963	ANTXR2	Anthrax toxin receptor 2	0	0	1	1	12	30	5	15	1340.87	0.333333	7	13	2206.69	0.538462	0	2	2357	0	down in iPS	down in ES	down in pre-iPS
Hs.293274	APCDD1	Adenomatosis polyposis coli down-regulated 1	0	0	1	1	13	27	6	14	3038.64	0.428571	6	12	1739.67	0.5	1	1	411	1	down in iPS	down in ES	down in pre-iPS
Hs.50749	TRIM4	Tripartite motif-containing 4	0	0	1	1	8	30	0	15	4205.67	0	8	13	2994.46	0.615385	0	2	2113.5	0	down in iPS	down in ES	down in pre-iPS
Hs.658407	expressed in: blood| pancreas| normal| pancreatic tumor| fetus| adult	Transcribed locus	0	0	1	1	8	22	3	11	1586.18	0.272727	4	9	1298.89	0.444444	1	2	2744.5	0.5	down in iPS	down in ES	down in pre-iPS
Hs.519385	FOXD1	Forkhead box D1	0	0	1	1	12	27	6	14	3457.86	0.428571	6	12	1724.25	0.5	0	1	11856	0	down in iPS	down in ES	up in pre-iPS
Hs.305971	SLC2A10	Solute carrier family 2 (facilitated glucose transporter), member 10	0	0	1	1	13	30	5	15	1494.67	0.333333	6	13	1952.38	0.461538	2	2	181	1	down in iPS	down in ES	down in pre-iPS
Hs.648523	ITPRIPL2	Inositol 1,4,5-triphosphate receptor interacting protein-like 2	0	0	1	1	12	26	5	13	1781.38	0.384615	6	11	1803.73	0.545455	1	2	1434	0.5	down in iPS	down in ES	down in pre-iPS
Hs.656778	ULBP2	UL16 binding protein 2	0	0	1	1	10	23	5	12	3694	0.416667	5	10	3412	0.5	0	1	16179	0	down in iPS	down in ES	up in pre-iPS
Hs.632435	LIX1L	Lix1 homolog (mouse)-like	0	0	1	1	11	27	5	14	3376.64	0.357143	6	12	1619.08	0.5	0	1	10095	0	down in iPS	down in ES	down in pre-iPS
Hs.121520	AMIGO2	Adhesion molecule with Ig-like domain 2	0	0	1	1	8	27	2	14	2357.29	0.142857	6	12	2790.83	0.5	0	1	1067	0	down in iPS	down in ES	down in pre-iPS
Hs.444975	expressed in: adrenal gland| blood| brain| connective tissue| ear| heart| kidney| liver| lung| lymph node| ovary| pancreas| placenta| prostate| spleen| stomach| testis| thyroid| uterus| vascular|adrenal tumor| gastrointestinal tumor| germ cell tumor| head and neck tumor| kidney tumor| leukemia| lymphoma| normal| ovarian tumor| pancreatic tumor| primitive neuroectodermal tumor of the CNS| fetus| i…	Transcribed locus	0	0	1	1	13	25	5	13	1380.62	0.384615	8	11	1967.36	0.727273	0	1	9608	0	down in iPS	down in ES	down in pre-iPS
Hs.591602	SSFA2	Sperm specific antigen 2	0	0	1	1	10	27	4	14	1561.57	0.285714	6	12	1605.42	0.5	0	1	3517	0	down in iPS	down in ES	up in pre-iPS
Hs.445351	LGALS1	Lectin, galactoside-binding, soluble, 1	0	0	1	1	14	30	6	15	2750.07	0.4	7	13	2153.77	0.538462	1	2	2634	0.5	down in iPS	down in ES	down in pre-iPS
Hs.19193	LOC400043	Hypothetical gene supported by BC009385	0	0	1	1	10	21	4	11	3555.64	0.363636	5	9	4785.78	0.555556	1	1	768	1	down in iPS	down in ES	down in pre-iPS
Hs.494173	ANXA1	Annexin A1	0	0	1	1	10	30	3	15	2713.27	0.2	7	13	1305.08	0.538462	0	2	11900	0	down in iPS	down in ES	ambiguous
Hs.678990	#N/A	#N/A	0	0	1	1	11	23	5	12	3884.92	0.416667	5	10	5129.5	0.5	1	1	29	1	down in iPS	down in ES	down in pre-iPS
Hs.10784	FAM46A	Family with sequence similarity 46, member A	0	0	1	1	11	30	4	15	2749.73	0.266667	6	13	4062.54	0.461538	1	2	1354	0.5	down in iPS	down in ES	down in pre-iPS
Hs.122926	NR3C1	Nuclear receptor subfamily 3, group C, member 1 (glucocorticoid receptor)	0	0	1	1	12	27	6	14	1420.29	0.428571	6	12	1045.42	0.5	0	1	3144	0	down in iPS	down in ES	down in pre-iPS
Hs.275243	S100A6	S100 calcium binding protein A6	0	0	1	1	13	30	5	15	2714.07	0.333333	8	13	1851.08	0.615385	0	2	8145	0	down in iPS	down in ES	down in pre-iPS
Hs.505654	ITGA5	Integrin, alpha 5 (fibronectin receptor, alpha polypeptide)	0	0	1	1	12	30	4	15	2300.47	0.266667	7	13	1472.85	0.538462	1	2	782.5	0.5	down in iPS	down in ES	down in pre-iPS
Hs.244139	FAS	Fas (TNF receptor superfamily, member 6)	0	0	1	1	13	27	5	14	2652.5	0.357143	8	12	2631	0.666667	0	1	1836	0	down in iPS	down in ES	down in pre-iPS
Hs.154654	CYP1B1	Cytochrome P450, family 1, subfamily B, polypeptide 1	0	0	1	1	12	30	5	15	3400.13	0.333333	6	13	2785.85	0.461538	1	2	3034.5	0.5	down in iPS	down in ES	ambiguous
Hs.515714	S100A16	S100 calcium binding protein A16	0	0	1	1	12	30	5	15	3303.93	0.333333	6	13	1686.23	0.461538	1	2	878.5	0.5	down in iPS	down in ES	down in pre-iPS
Hs.522891	CXCL12	Chemokine (C-X-C motif) ligand 12 (stromal cell-derived factor 1)	0	0	1	1	13	27	6	14	1837.79	0.428571	6	12	1923.08	0.5	1	1	53	1	down in iPS	down in ES	down in pre-iPS
Hs.567256	AKR1C2	Aldo-keto reductase family 1, member C2 (dihydrodiol dehydrogenase 2; bile acid binding protein; 3-alpha hydroxysteroid dehydrogenase, type III)	0	0	1	1	11	25	5	13	2331.46	0.384615	5	11	3265.64	0.454545	1	1	879	1	down in iPS	down in ES	down in pre-iPS
Hs.694727	SERPINF1	Serpin peptidase inhibitor, clade F (alpha-2 antiplasmin, pigment epithelium derived factor), member 1	0	0	1	1	9	26	4	13	4462.15	0.307692	5	11	2757.91	0.454545	0	2	2436	0	down in iPS	down in ES	down in pre-iPS
Hs.480819	TBC1D9	TBC1 domain family, member 9 (with GRAM domain)	0	0	1	1	13	27	6	14	2582.93	0.428571	7	12	2375.33	0.583333	0	1	3338	0	down in iPS	down in ES	down in pre-iPS
Hs.466871	PLAUR	Plasminogen activator, urokinase receptor	0	0	1	1	13	30	6	15	2098.53	0.4	6	13	1351.62	0.461538	1	2	1321.5	0.5	down in iPS	down in ES	down in pre-iPS
Hs.590970	AXL	AXL receptor tyrosine kinase	0	0	1	1	10	30	3	15	2771.47	0.2	6	13	1599.92	0.461538	1	2	944.5	0.5	down in iPS	down in ES	down in pre-iPS
Hs.350899	CAPN2	Calpain 2, (m/II) large subunit	0	0	1	1	12	30	5	15	2397.67	0.333333	7	13	1889.23	0.538462	0	2	4265.5	0	down in iPS	down in ES	down in pre-iPS
Hs.657714	LOC645166	Similar to lymphocyte-specific protein 1	0	0	1	1	7	19	1	10	2351.2	0.1	6	8	739.625	0.75	0	1	5483	0	down in iPS	down in ES	down in pre-iPS
Hs.567498	C4orf18	Chromosome 4 open reading frame 18	0	0	1	1	14	30	6	15	3617.2	0.4	7	13	3131.69	0.538462	1	2	954	0.5	down in iPS	down in ES	down in pre-iPS
Hs.58414	FLNC	Filamin C, gamma (actin binding protein 280)	0	0	1	1	9	30	2	15	4160	0.133333	6	13	1975.62	0.461538	1	2	955.5	0.5	down in iPS	down in ES	down in pre-iPS
Hs.143250	TNC	Tenascin C	0	0	1	1	13	27	4	14	3213.86	0.285714	9	12	1233.67	0.75	0	1	2813	0	down in iPS	down in ES	down in pre-iPS
Hs.34871	ZEB2	Zinc finger E-box binding homeobox 2	0	0	1	1	10	28	4	14	3273.36	0.285714	6	12	2825.58	0.5	0	2	1547	0	down in iPS	down in ES	down in pre-iPS
Hs.62192	F3	Coagulation factor III (thromboplastin, tissue factor)	0	0	1	1	9	27	2	14	4046.79	0.142857	7	12	1410.25	0.583333	0	1	4409	0	down in iPS	down in ES	down in pre-iPS
Hs.647659	GPR177	G protein-coupled receptor 177	0	0	1	1	11	23	5	12	2915.58	0.416667	6	10	1739.7	0.6	0	1	1938	0	down in iPS	down in ES	down in pre-iPS
Hs.101150	expressed in: bone| heart| liver| lung| prostate| uterus| chondrosarcoma| liver tumor| normal| fetus| adult	Transcribed locus	0	0	1	1	3	5	1	2	972.5	0.5	2	2	872	1	0	1	1782	0	down in iPS	down in ES	down in pre-iPS
Hs.431101	expressed in: adrenal gland| ascites| bladder| blood| bone| bone marrow| brain| connective tissue| ear| embryonic tissue| eye| heart| intestine| kidney| liver| lung| lymph node| mammary gland| ovary| pancreas| parathyroid| pharynx| placenta| skin| spleen| stomach| testis| thyroid| umbilical cord| uterus| vascular|adrenal tumor| breast (mammary gland) tumor| chondrosarcoma| colorectal tumor| gastr…	Transcribed locus	0	0	1	1	4	5	1	2	951.5	0.5	2	2	563	1	1	1	442	1	down in iPS	down in ES	down in pre-iPS
Hs.533292	HIST1H3B	Histone cluster 1, H3b	0	0	1	1	3	8	1	4	6172.5	0.25	2	4	5549.25	0.5	0	0	#DIV/0!	#DIV/0!	down in iPS	down in ES
Hs.523309	BAG3	BCL2-associated athanogene 3	0	0	1	1	3	9	1	4	2402.75	0.25	2	4	2658.75	0.5	0	1	2874	0	down in iPS	down in ES	down in pre-iPS
Hs.714791	JUN	Jun oncogene	0	0	1	1	4	9	1	4	2763.5	0.25	2	4	3119.5	0.5	1	1	894	1	down in iPS	down in ES	down in pre-iPS
