# Supplementary material for: Analysis of Human and Mouse Reprogramming of Somatic Cells to Induced Pluripotent Stem Cells. What Is in the Plate?
Source: PLoS One. 2010 Sep 17;5(9):e12664. doi: 10.1371/journal.pone.0012664 (PMC2941458; doi:10.1371/journal.pone.0012664)
Supplement: File S3 — Summary genes in up network mouse. Summary of the genes present in the network of genes higher expressed in pluripotent cells than in MEFs, with annotation for chromatin marks (H3K4me3 and H3K27me3) in MEFs and ESCs, as well as binding by an array of transcription factors, among which the usual reprogramming factors. (0.08 MB XLS) [file pone.0012664.s016.xls]

## Sheet: Sheet2
Gene Symbol	TFs	ESC promoter histone methylaiton	MEF promoter histone methylaiton	Pou5f1 interaction network member	Nanog	Sox2	Dax1	Nac1	Pou5f1	Klf4	Zfp281	Rex1	Myc	birA	Suz12	Eed	Phc1	Rnf2	H3K27	ESC-fib top X in n% exp available		iPS-fib top X in n% exp available
Lefty2		K4	K27		1	1	1	1	1	1	1	0	0	0	0	0	0	0	1	0.692308		0.8
Nodal		K4	K4+K27		1	1	1	1	1	1	0	0	0	0	0	0	0	0	0	0.933333		0.954545
Lefty1		K4+K27	K27		0	1	1	1	1	1	0	0	0	0	0	0	0	0	1	0.615385		0.95
Zic3	TF	K4	K4		0	0	0	1	0	0	0	0	0	0	0	0	0	0	0	1		1
Zfp42	TF	K4	None		1	0	1	1	1	1	0	0	0	0	0	0	0	0	0	1		0.952381
Utf1	TF	K4	K4+K27		1	0	1	0	0	1	0	0	1	0	0	0	0	0	0	0.933333		0.818182
Lin28	TF	K4	K27		0	0	0	0	0	1	1	0	1	0	0	0	0	0	0	1		1
Sox2	TF	K4	K27	1	1	1	1	1	1	1	1	0	0	0	0	0	0	0	0	1		1
Sall4	TF	K4	K27	1	1	1	1	1	0	1	0	0	0	0	0	0	0	0	0	1		1
Esrrb	TF	K4+K27	K4+K27	1	0	0	0	0	0	0	0	0	0	0	0	0	0	0	0	1		0.954545
Fgf4		K4	K27		1	1	1	1	0	0	0	0	0	0	0	0	0	0	0	0.75		0.85
Mybl2	TF	K4	K4		1	1	1	1	1	1	1	0	1	0	0	0	0	0	0	1		0.954545
Pou2f1	TF	K4	K4		1	0	1	0	0	1	0	0	1	0	0	0	0	0	0	0.6		0.545455
Nr6a1	TF	K4	K4+K27		0	0	0	0	1	0	0	0	1	0	0	0	1	1	0	0.9		1
Nr5a2	TF	K4	K27		0	0	0	0	0	0	0	0	0	0	0	0	0	0	0	1		1
Nr0b1	TF	K4	None	1	1	1	1	1	0	0	0	0	0	0	0	0	0	0	0	0.8		0.75
Gdf3		K4	None		0	1	1	1	0	0	0	1	1	0	0	0	0	0	0	0.933333		1
Dppa3		K4	K27		1	1	1	1	1	0	0	0	0	0	0	0	0	0	0	0.8		0.954545
Tcl1		K4	None		1	1	1	0	1	1	1	0	1	0	0	0	0	1	0	0.933333		0.772727
Dazl		K4+K27	K4		0	0	0	0	0	0	0	0	0	0	0	0	0	0	0	0.8		0.578947
Ddx4		K4+K27	None		0	0	0	0	0	0	0	0	0	0	0	0	0	0	1	0.666667		0.47619
Stra8		K4	None		0	0	1	0	0	0	0	0	0	0	0	0	0	0	0	0.666667		0.705882
Aqp3		K4+K27	K27		0	0	1	0	0	0	0	1	0	0	0	0	0	1	1	0.466667		0.571429
Kit		K4	K4+K27		1	1	1	1	0	1	0	0	1	0	0	0	0	0	0	1		0.928571
Pecam1		None	None		0	0	0	0	0	0	0	0	0	0	0	0	0	0	0	0.733333		0.85
Lck		K4	K4		0	0	0	0	0	0	0	0	0	0	0	0	0	0	0	0.733333		0.809524
Folr1		K4	None		0	0	1	0	0	0	1	1	0	0	0	0	0	0	0	0.933333		0.954545
Sorl1		K4	K4+K27		0	0	0	0	0	0	0	0	0	0	0	0	0	0	0	0.6		0.45
Shmt1		K4	K4		0	0	1	0	0	0	0	0	1	0	0	0	0	0	0	0.533333		0.809524
Gldc		K4	K4+K27		0	0	0	0	0	0	0	0	1	0	0	0	0	0	0	1		0.954545
Pipox		K4	None		1	1	1	1	1	1	0	0	0	0	0	0	0	0	0	0.933333		0.772727
Mcm10		K4	K4		0	0	0	0	0	0	0	0	0	0	0	0	0	0	0	0.8		0.863636
Orc1l		K4	K4		0	0	0	0	1	0	0	0	1	0	0	0	0	0	0	0.666667		0.681818
Mcm5	TF	K4	K4		0	0	0	0	0	0	0	1	1	0	0	0	0	0	0	0.6		0.545455
Mcm10		K4	K4		0	0	0	0	0	0	0	0	0	0	0	0	0	0	0	0.8		0.863636
Msh6		K4	K4	1	1	1	1	1	1	1	0	1	0	0	0	0	0	0	0	0.533333		0.727273
Msh2		K4	K4	1	0	0	0	0	0	0	0	0	0	0	0	0	1	0	0	0.6		0.954545
Ung		K4	K4		0	0	0	0	0	1	1	0	1	0	0	0	0	0	0	0.733333		0.818182
Brca1	TF	K4	K4		1	1	0	0	0	0	0	0	0	0	0	0	0	0	0	0.6		0.545455
Sh3gl2		K4	K4+K27		0	0	0	0	0	0	0	0	0	0	0	0	0	0	0	0.866667		0.619048
Dnajc6		K4	K27		0	0	0	0	0	0	0	0	0	0	0	0	0	0	0	0.866667		0.904762
Ap1m2		K4	K27		0	0	0	0	0	0	0	0	0	0	0	0	0	0	0	0.8		0.904762
Cldn4		K4	K27		0	0	0	1	1	1	1	0	0	0	0	0	0	0	0	0.6		0.904762
Cldn6		K4	K27		0	1	0	0	0	0	1	0	1	0	0	0	0	0	1	0.538462		0.785714
Tjp2		K4	K4		1	1	1	1	0	1	0	0	0	0	0	0	0	0	0	0.666667		0.681818
Tjp3		K4	K27		0	0	1	0	0	1	0	0	0	0	0	0	0	0	0	0.533333		0.727273
Hells		K4	K4	1	0	0	1	0	0	0	0	0	0	0	0	0	0	0	0	0.818182		0.714286
Dnmt3b		K4	K4+K27		0	0	0	0	0	0	0	0	0	0	0	0	0	0	0	1		0.954545
Dnmt3l		K4	K27	1	0	0	0	0	0	0	1	0	0	0	0	0	0	0	0	1		0.954545
Spint1		K4	K4+K27		1	0	1	0	0	1	0	0	0	0	0	0	0	0	0	0.933333		0.909091
Cdh1		K4	K4+K27		0	0	1	0	0	0	0	0	1	0	0	0	0	0	0	1		1
Car2		K4+K27	K4+K27		0	0	0	0	0	0	0	0	0	0	0	0	0	0	0	0.866667		0.954545
Acp6		K4	K4		1	1	1	0	1	0	0	1	0	0	0	0	0	0	0	0.533333		0.590909
Enpp3		K4	K4		1	1	1	1	0	0	0	0	0	0	0	0	0	0	0	0.7		0.666667
Rps6ka6		K4	K4		0	0	0	0	0	0	0	0	0	0	0	0	0	0	0	0.909091		0.928571
Rps6ka1		K4	K4		0	0	0	0	0	0	0	0	1	0	0	0	0	0	0	0.846154		0.866667
Npl		K4	K4+K27		0	0	0	0	0	0	0	0	0	0	0	0	0	0	0	0.636364		0.461538
Mtmr7					0	0	0	0	0	0	0	0	0	0	0	0	0	0	0	0.642857		0.52381
Gpx2		K4	None		0	0	0	0	0	0	0	0	0	0	0	0	0	0	0	0.571429		0.454545
Gsta4		K4	K4		1	1	1	1	0	0	0	1	1	0	0	0	0	0	0	0.733333		0.809524
Ppat					0	0	0	0	0	0	0	0	0	0	0	0	1	0	0	0.533333		0.772727
Otx2	TF	K4+K27	K27		1	1	1	1	0	1	1	0	0	0	1	0	1	1	1	0.8		0.714286
Epas1	TF	K4+K27	K4+K27		0	0	0	1	0	0	0	1	0	0	1	1	1	1	1	0.636364		0.647059
St14		K4	K4+K27		0	0	0	0	0	1	0	0	0	0	1	0	0	0	1	0.866667		1
Car4		K4+K27	K27		0	0	0	0	0	0	0	0	0	0	1	1	0	1	1	0.5		0.8
Nanog	TF	K4	None		1	1	1	1	1	1	1	0	0	0	ND	ND	ND	ND	ND	1		0.954545
Rcor2		K4	K4	1	0	0	1	1	0	0	0	0	0	0	ND	ND	ND	ND	ND	0.692308		0.75
Pou5f1	TF	K4	None	1	1	1	1	1	1	1	1	1	0	0	ND	ND	ND	ND	ND	1		1
Pou3f1	TF	K4+K27	K4+K27		0	0	1	0	0	0	0	0	0	0	ND	ND	ND	ND	ND	0.8		0.615385
Apoc1		K4	None		0	1	1	1	1	1	1	1	1	0	ND	ND	ND	ND	ND	0.866667		0.863636
Apoe		K4	None		0	0	1	0	1	1	0	0	0	0	ND	ND	ND	ND	ND	0.8		0.727273
Psma8					0	0	0	0	0	0	0	0	0	0	ND	ND	ND	ND	ND	0.846154		0.947368
Cldn7		K4	K4+K27		0	0	0	0	0	1	0	0	0	0	ND	ND	ND	ND	ND	0.6		0.769231
Gls2	TF	K4	K4+K27		0	0	0	0	0	0	0	0	1	0	ND	ND	ND	ND	ND	0.733333		0.666667
Fbxo15		K4	None		1	1	1	1	1	1	1	0	0	0	ND	ND	ND	ND	ND	1		1
Zscan10		K4	None		1	1	1	1	1	1	1	0	1	0	ND	ND	ND	ND	ND	0.9		0.9375
Syce2		K4	K4		0	0	0	0	0	0	0	0	1	0	0	0	0	0	0	0.769231		0.55
Syce1					0	0	0	0	0	0	0	0	0	0	ND	ND	ND	ND	ND	0.909091		0.846154
Alpl		K4	K4+K27		1	1	1	0	0	0	0	0	1	0	0	0	0	0	0	1		0.95
Cdt1		K4	K4		0	0	0	0	1	0	0	0	1	0	0	0	0	0	0	0.538462		0.65
Dppa5a					0	0	0	0	0	0	0	0	0	0	0	0	0	0	0	1		1
Ooep		K4	None		0	0	0	0	0	0	0	0	0	0	0	0	0	0	0	1		1

## Sheet: Sheet3
Gene Symbol	ESC-fib top X in n% exp available
Zic3	1			Apoe	0.8
Zfp42	1			Mcm10	0.8
Lin28	1			Mcm10	0.8
Sox2	1			Ap1m2	0.8
Sall4	1			Syce2	0.769231
Esrrb	1			Fgf4	0.75
Nanog	1			Pecam1	0.733333
Fbxo15	1			Lck	0.733333
Mybl2	1			Ung	0.733333
Pou5f1	1			Gsta4	0.733333
Nr5a2	1			Gls2	0.733333
Alpl	1			Enpp3	0.7
Kit	1			Lefty2	0.692308
Gldc	1			Rcor2	0.692308
Dnmt3b	1			Ddx4	0.666667
Dnmt3l	1			Stra8	0.666667
Cdh1	1			Orc1l	0.666667
Dppa5a	1			Tjp2	0.666667
Ooep	1			Mtmr7	0.642857
Nodal	0.933333			Epas1	0.636364
Utf1	0.933333			Npl	0.636364
Gdf3	0.933333			Lefty1	0.615385
Tcl1	0.933333			Pou2f1	0.6
Folr1	0.933333			Sorl1	0.6
Pipox	0.933333			Mcm5	0.6
Spint1	0.933333			Msh2	0.6
Syce1	0.909091			Brca1	0.6
Rps6ka6	0.909091			Cldn4	0.6
Zscan10	0.9			Cldn7	0.6
Nr6a1	0.9			Gpx2	0.571429
Apoc1	0.866667			Cdt1	0.538462
Sh3gl2	0.866667			Cldn6	0.538462
Dnajc6	0.866667			Shmt1	0.533333
St14	0.866667			Msh6	0.533333
Car2	0.866667			Tjp3	0.533333
Psma8	0.846154			Acp6	0.533333
Rps6ka1	0.846154			Ppat	0.533333
Hells	0.818182			Car4	0.5
Otx2	0.8			Aqp3	0.466667
Pou3f1	0.8
Nr0b1	0.8
Dppa3	0.8
Dazl	0.8

## Sheet: Sheet1
Zic3	1		Syce1	0.846154
Lin28	1		Utf1	0.818182
Sox2	1		Ung	0.818182
Sall4	1		Lck	0.809524
Fbxo15	1		Shmt1	0.809524
Pou5f1	1		Gsta4	0.809524
Nr6a1	1		Lefty2	0.8
Nr5a2	1		Car4	0.8
Gdf3	1		Cldn6	0.785714
St14	1		Tcl1	0.772727
Cdh1	1		Pipox	0.772727
Dppa5a	1		Ppat	0.772727
Ooep	1		Cldn7	0.769231
Nodal	0.954545		Rcor2	0.75
Esrrb	0.954545		Nr0b1	0.75
Nanog	0.954545		Apoe	0.727273
Mybl2	0.954545		Msh6	0.727273
Dppa3	0.954545		Tjp3	0.727273
Folr1	0.954545		Otx2	0.714286
Gldc	0.954545		Hells	0.714286
Msh2	0.954545		Stra8	0.705882
Dnmt3b	0.954545		Orc1l	0.681818
Dnmt3l	0.954545		Tjp2	0.681818
Car2	0.954545		Enpp3	0.666667
Zfp42	0.952381		Gls2	0.666667
Lefty1	0.95		Cdt1	0.65
Alpl	0.95		Epas1	0.647059
Psma8	0.947368		Sh3gl2	0.619048
Zscan10	0.9375		Pou3f1	0.615385
Kit	0.928571		Acp6	0.590909
Rps6ka6	0.928571		Dazl	0.578947
Spint1	0.909091		Aqp3	0.571429
Dnajc6	0.904762		Syce2	0.55
Ap1m2	0.904762		Pou2f1	0.545455
Cldn4	0.904762		Mcm5	0.545455
Rps6ka1	0.866667		Brca1	0.545455
Apoc1	0.863636		Mtmr7	0.52381
Mcm10	0.863636		Ddx4	0.47619
Mcm10	0.863636		Npl	0.461538
Fgf4	0.85		Gpx2	0.454545
Pecam1	0.85		Sorl1	0.45
