# Supplementary material for: Analysis of Human and Mouse Reprogramming of Somatic Cells to Induced Pluripotent Stem Cells. What Is in the Plate?
Source: PLoS One. 2010 Sep 17;5(9):e12664. doi: 10.1371/journal.pone.0012664 (PMC2941458; doi:10.1371/journal.pone.0012664)
Supplement: File S4 — Potentially problematic genes. Summary of genes marked with bivalent domains in ESCs, which are normally silenced in ESCs and expressed in at least one iPSC line for human and mouse, annotated with their phenotype in mouse, and for which the expression level (as percentrank) is shown when higher than 40% (considered actively expressed). (0.34 MB XLS) [file pone.0012664.s017.xls]

## Sheet: mouse
		phenotype	% low expressed ESC		GSE10806 average PR OK iPS (3 rep)	GSE10806 average OSKM iPS (3 samples)	GSE14012 iPS1D4 (average 2 rep)	GSE14012 iPS2D4 (average 2 rep)	GSE14012 partial iPS 1A2 (average)	GSE14012 Partial_1B3	GSE16925 av_IP14D	GSE16925 av_IP14D101	GSE16925 av_IP20D	GSE17004 iPS (av techn rep)	GSE5259 FBX15KI_iPS_MEF_4_7	GSE5259 FBX15KI_iPS-MEF10-6	GSE5259 FBX15KI_iPS-MEF3-2	GSE5259 FBX15KI-iPS-MEF3-3	GSE5259 FBX15KO_iPS_MEF_4	GSE7841 average PR Fbx15_iPS (2 rep)	GSE7841 Nanog_iPS_d2	GSE7841 Nanog_iPS_d16	GSE7841 Nanog_iPS_d17	GSE7841 Nanog_iPS_d18	GSE15775 iPS_#7	GSE15775 iPS_#13	GSE15603 NOD.EpiSC.like.iPS_6._P7	GSE15603 NOD.EpiSC.like.iPS_6._P12	GSE15603 iPS_EpiSC_3M	GSE15603 iPS_EpiSC_1K	GSE16062 piPS	GSE15267 4fact_iPS_S2C12	GSE15267 4fact_iPS_S2C16	GSE15267 3fact_iPS_S53C1	GSE15267 3fact_iPS_S53C5		ES levels GSE10806	ES levels GSE14012 (V6.5)	ES levels GSE16925	ES levels GSE17004	ES levels GSE5259	ES levels GSE7841	ES levels GSE15775	ES levels GSE15603	ES levels GSE16062	ES levels GSE15267 (R1)
Mm.7956	Rgs7	homeostasis/metabolism phenotype;behavior/neurological phenotype	1	3																	0.459756		0.46624	0.466422													0	0	0	0.106274	0.333424	0.197978	0.235944	0.133935	0.0999922	0
Mm.336594	Khdrbs2	;	1	1																			0.434952														0	0.160831	0.158729	0.157039	0.0307441	0.0956332	0.378662	0.0457827	0.370958	0
Mm.2380	Npas2	nervous system phenotype;behavior/neurological phenotype	1	1																									0.728192								0	0.366153	0.117384	0.302359	0.320818	0.2584	0.195279	0.330631	0.146515	0.369069
Mm.158754	Slc16a14	;	1	1																										0.433414							0	0	0	0.319468	0.239378	0.162291	0.151779	0.0827243	0.0490135	0.34051
Mm.262135	Pkib	normal phenotype;	1	3															0.410964								0.404647				0.403997						0.139549	0.374302	0	0.226535	0.345713	0.34696	0.315406	0.219191	0.253318	0
Mm.445271	C230094A16Rik	#N/A	1	8					0.455443						0.423888	0.40838	0.480796	0.422709	0.404843	0.410171														0.446186			0	0.398891	0.126364	0.392536	0.152315	0.216274	0.0689965	0.174756	0.0844651	0.364435
Mm.66708	Sox30	;	1	2																												0.403237			0.441397		0.156408	0	0	0.25435	0.089557	0.138779	0.226192	0.200613	0.253298	0.315255
Mm.207056	Cabp7	;	1	1																													0.474124				0	0	0	0.341246	0.185462	0.224346	0.343254	0.249846	0.234483	0
Mm.51682	Sp8	nervous system phenotype;limbs/digits/tail phenotype;lethality-prenatal/perinatal;craniofacial phenotype;skeleton phenotype;	1	3							0.584021																	0.460781			0.455345						0	0.236153	0	0.294024	0.388745	0.268036	0.333595	0.399108	0.371074	0
Mm.52265	Cys1	#N/A	1	7											0.429964		0.4189		0.755906	0.442071							0.710598	0.702779	0.539263								0	0	0	0.378473	0.0644357	0.0998277	0.392632	0.31046	0.38775	0
Mm.153013	Rgs6	;	1	1															0.405614																		0	0	0	0.356639	0.203872	0.20775	0.258697	0.0623246	0.240164	0
Mm.320791	Gpc5	;	1	2																								0.481951	0.444943								0	0	0	0.303596	0.340407	0.308847	0.175154	0.3126	0.265264	0.309401
Mm.4630	Ptger2	life span-post-weaning/aging;lethality-prenatal/perinatal;homeostasis/metabolism phenotype;endocrine/exocrine gland phenotype;cardiovascular system phenotype;immune system phenotype;reproductive system phenotype;	1	6															0.413776		0.458849	0.447876	0.426427	0.470321		0.448973											0	0	0.302964	0.253553	0.0707387	0.194373	0.365753	0.173409	0.385434	0
Mm.25652	Gjb6	nervous system phenotype;homeostasis/metabolism phenotype;hearing/vestibular/ear phenotype;cardiovascular system phenotype;behavior/neurological phenotype;immune system phenotype	1	2			0.401951								0.452637																						0.148714	0.351264	0	0.241825	0.107559	0.116265	0.230964	0.169343	0.177472	0.331885
Mm.46561	Lect1	homeostasis/metabolism phenotype;immune system phenotype;skeleton phenotype;vision/eye phenotype	1	4												0.620142	0.571532	0.570036	0.675509																		0	0.348071	0.358618	0.262431	0.211989	0.151771	0.201296	0.0143057	0.0135035	0
Mm.71045	Kcns2	normal phenotype;	1	2																											0.438028		0.404346				0	0	0	0.196976	0.0475672	0.0927992	0.164872	0.126982	0.365412	0.300976
Mm.1425	Adcy8	nervous system phenotype;homeostasis/metabolism phenotype;growth/size phenotype;behavior/neurological phenotype;touch/vibrissae phenotype;taste/olfaction phenotype	1	3													0.517027	0.529996												0.578737							0	0	0	0.246138	0.0165964	0.0853852	0.273404	0.109174	0.232498	0
Mm.214132	Adamts20	pigmentation phenotype;skin/coat/nails phenotype	1	4		0.411301													0.410647										0.492747	0.481973							0.133673	0	0	0.31539	0.196254	0.209722	0.346089	0.30704	0.321652	0.377029
Mm.431047	Rax	normal phenotype;nervous system phenotype;lethality-prenatal/perinatal;digestive/alimentary phenotype;craniofacial phenotype;behavior/neurological phenotype;vision/eye phenotype;	1	4												0.434816						0.424205					0.495213	0.476198									0	0	0	0.384136	0.335102	0.362921	0.366929	0.308543	0.378507	0
Mm.70775	Cbln2	;	1	1																0.473473																	0	0	0	0.293162	0.165057	0.18612	0.314899	0.285848	0.244134	0
Mm.45054	Gda	;	1	5			0.467705	0.466175	0.596851	0.558426																	0.417642										0	0.152661	0	0.272387	0.341541	0.354192	0.108785	0.154779	0.231116	0
Mm.283777	Prokr2	nervous system phenotype;life span-post-weaning/aging;lethality-postnatal;lethality-prenatal/perinatal;homeostasis/metabolism phenotype;growth/size phenotype;endocrine/exocrine gland phenotype;behavior/neurological phenotype;reproductive system phenotype;	1	2													0.43332	0.403528																			0	0.362062	0	0.351117	0.106244	0.198159	0.351599	0.0240946	0.0877923	0
Mm.69647	Ptf1a	tumorigenesis;no phenotypic analysis;nervous system phenotype;liver/biliary system phenotype;life span-post-weaning/aging;lethality-postnatal;lethality-prenatal/perinatal;homeostasis/metabolism phenotype;growth/size phenotype;endocrine/exocrine gland phenotype;digestive/alimentary phenotype;craniofacial phenotype;behavior/neurological phenotype;immune system phenotype;respiratory system phenotype;	1	1																							0.403959										0	0	0	0.281153	0.370653	0.275926	0.250743	0.26835	0.165214	0
Mm.103810	Tacr3	;	1	4			0.468614	0.599135																					0.476998	0.48726							0	0.321364	0	0.166348	0.221104	0.129914	0.280136	0.216363	0.260964	0
Mm.316080	Nlgn1	nervous system phenotype;lethality-prenatal/perinatal;growth/size phenotype;behavior/neurological phenotype;respiratory system phenotype;reproductive system phenotype	1	1																										0.528934							0	0	0	0.150298	0.0303814	0.0379767	0.266166	0.0508697	0.17325	0
Mm.5304	Gabra2	no phenotypic analysis;nervous system phenotype;life span-post-weaning/aging;lethality-postnatal;homeostasis/metabolism phenotype;behavior/neurological phenotype	1	8					0.566718	0.480909						0.532671			0.430554	0.450574							0.634827		0.466824	0.449164							0.135691	0	0	0.127452	0.202421	0.274679	0.291086	0.328765	0.133089	0
Mm.240881	Grm7	nervous system phenotype;life span-post-weaning/aging;homeostasis/metabolism phenotype;behavior/neurological phenotype	1	3											0.453045																0.538954			0.413659			0.394819	0	0	0.240138	0.248538	0.252007	0.393462	0.328239	0.144025	0.325188
Mm.57229	Atoh1	nervous system phenotype;life span-post-weaning/aging;lethality-postnatal;lethality-prenatal/perinatal;homeostasis/metabolism phenotype;hearing/vestibular/ear phenotype;endocrine/exocrine gland phenotype;digestive/alimentary phenotype;respiratory system phenotype;	1	3										0.449704							0.443386								0.403292								0	0	0	0.353442	0.248538	0.273273	0.312317	0.323811	0.0387788	0.318426
Mm.188337	Il12rb2	immune system phenotype;	1	1																									0.472821								0	0	0.124309	0.258231	0.0464789	0.0486102	0.346089	0.379153	0.127992	0
Mm.425526	Fgf20	;	1	2			0.438603																							0.416243							0	0.328271	0	0.389648	0.102118	0.133429	0.313654	0.259154	0.0826556	0
Mm.10685	Npy5r	liver/biliary system phenotype;adipose tissue phenotype;homeostasis/metabolism phenotype;growth/size phenotype;behavior/neurological phenotype;	1	1																										0.576005							0	0	0	0.311874	0.101437	0.0684941	0.160608	0.106797	0.224559	0
Mm.63569	Chrna3	nervous system phenotype;renal/urinary system phenotype;muscle phenotype;life span-post-weaning/aging;lethality-postnatal;homeostasis/metabolism phenotype;growth/size phenotype;behavior/neurological phenotype;immune system phenotype;vision/eye phenotype	1	1																										0.477886							0	0	0	0.21176	0.0154174	0.0419444	0.170221	0.0283448	0.152586	0
Mm.23782	Glt25d2	;	0.9	4				0.503681																			0.51505	0.446631					0.417317				0.459601	0	0	0.215754	0.124745	0.18714	0.22089	0.203183	0.131299	0
Mm.330081	Lmx1a	pigmentation phenotype;no phenotypic analysis;nervous system phenotype;limbs/digits/tail phenotype;lethality-postnatal;hearing/vestibular/ear phenotype;growth/size phenotype;craniofacial phenotype;behavior/neurological phenotype;reproductive system phenotype;skeleton phenotype;skin/coat/nails phenotype	0.9	2			0.621164	0.693415																													0	0.185144	0.133363	0.396379	0.123249	0.201242	0.283962	0.0504402	0.462447	0
Mm.338083	Cnih3	;	0.9	1																						0.471864											0	0	0	0.407779	0.34934	0.353625	0.30766	0.236303	0.258299	0
Mm.132579	Prox1	normal phenotype;nervous system phenotype;liver/biliary system phenotype;lethality-postnatal;lethality-prenatal/perinatal;adipose tissue phenotype;homeostasis/metabolism phenotype;growth/size phenotype;endocrine/exocrine gland phenotype;digestive/alimentary phenotype;cardiovascular system phenotype;behavior/neurological phenotype;immune system phenotype;respiratory system phenotype;vision/eye phe…	0.9	3																							0.479641		0.489482	0.607593							0.162417	0	0	0.317696	0.0370018	0.101755	0.322483	0.333111	0.499338	0.316475
Mm.329196	Col19a1	muscle phenotype;lethality-postnatal;growth/size phenotype;digestive/alimentary phenotype;behavior/neurological phenotype;skin/coat/nails phenotype	0.9	2																					0.432721					0.49177							0	0	0	0.482628	0.361085	0.287058	0.371101	0.121421	0.134627	0
Mm.86656	Cryba2	;	0.9	2			0.447162																					0.439456									0	0	0	0.412757	0.298281	0.26527	0.0141313	0.366661	0.310814	0
Mm.338690	Slc35f1	;	0.9	3							0.417613																0.65202	0.547949									0	0.169446	0	0.400429	0.0805786	0.173763	0.361212	0.190572	0.239853	0.329911
Mm.258798	Rasgef1c	;	0.9	2				0.412827																						0.482595							0	0	0	0.301187	0.324672	0.375754	0.403121	0.225507	0.271141	0
Mm.340214	Hs3st3a1	;	0.9	10			0.50061	0.443969	0.846098	0.890089					0.650161	0.544597	0.727656	0.717408	0.496168	0.639278																	0.387701	0.236075	0	0.441079	0.33619	0.227452	0.322483	0.0836869	0.30597	0
Mm.229330	Sez6	normal phenotype;nervous system phenotype;homeostasis/metabolism phenotype;behavior/neurological phenotype	0.9	2																							0.529911	0.550348									0	0	0	0.430101	0.156895	0.118034	0.356762	0.38869	0.210997	0
Mm.340702	B4galnt2	no phenotypic analysis;	0.9	2														0.426291	0.417404																		0	0.217129	0.137066	0.224622	0.177935	0.269669	0.345559	0.444032	0.347414	0.370067
Mm.57138	Six6	nervous system phenotype;endocrine/exocrine gland phenotype;vision/eye phenotype;	0.9	1																										0.750294							0	0	0	0.276822	0.19045	0.224233	0.266166	0.0578744	0.448652	0
Mm.57175	Cd83	normal phenotype;immune system phenotype;hematopoietic system phenotype;	0.9	11											0.617331				0.673514	0.616039			0.478756	0.458441			0.815181	0.795411	0.485683	0.657374		0.44408			0.466763		0.140761	0	0	0.272875	0.376321	0.357525	0.593628	0.368187	0.398529	0
Mm.269363	Il17rb	immune system phenotype;	0.9	11					0.546596	0.643459					0.495216	0.479118	0.57847	0.57389		0.482701	0.422936			0.400671							0.460248		0.405809				0.158396	0	0	0.416751	0.16016	0.232236	0.151779	0.199399	0.391661	0.343038
Mm.4709	Wnt10b	muscle phenotype;	0.9	1																										0.511807							0	0	0	0.505306	0.0767696	0.0648891	0.195279	0.204804	0.364031	0
Mm.7996	Fgf12	nervous system phenotype;behavior/neurological phenotype	0.9	3																							0.437102	0.525979		0.585934							0	0	0	0.277609	0.091008	0.0797397	0.142581	0.381641	0.48422	0
Mm.276145	Tmprss2	normal phenotype;	0.9	2																			0.419127		0.412319												0	0	0	0.398892	0.394822	0.336712	0.314899	0.512162	0.159649	0
Mm.71963	Adamts19	;	0.9	2																					0.452062				0.497123								0	0	0	0.443254	0.369746	0.392894	0.358699	0.231712	0.313266	0
Mm.22879	Apba1	no phenotypic analysis;nervous system phenotype;lethality-prenatal/perinatal;growth/size phenotype;behavior/neurological phenotype;	0.9	1																											0.400416						0	0	0	0.37567	0.281186	0.247109	0.240439	0.448127	0.290968	0
Mm.275572	Dmrt2	muscle phenotype;limbs/digits/tail phenotype;lethality-prenatal/perinatal;embryogenesis phenotype;craniofacial phenotype;respiratory system phenotype;reproductive system phenotype;skeleton phenotype	0.9	2					0.444069										0.433637																		0	0.334623	0	0.390801	0.331293	0.340498	0.40107	0.24918	0.373565	0.357982
Mm.313672	Sorcs1	;	0.9	1																									0.452251								0	0.345288	0	0.398479	0.0767696	0.140457	0.317827	0.371785	0.440441	0
Mm.23801	Vax1	nervous system phenotype;life span-post-weaning/aging;lethality-postnatal;lethality-prenatal/perinatal;digestive/alimentary phenotype;craniofacial phenotype;skeleton phenotype;vision/eye phenotype	0.9	3																							0.494302	0.502255	0.549392								0	0	0.382905	0.58099	0.321997	0.297556	0.0758893	0.359042	0.342628	0
Mm.329993	Prkcq	no phenotypic analysis;immune system phenotype;hematopoietic system phenotype;	0.9	3											0.477894														0.643357	0.571473							0.440924	0.180455	0	0.195785	0.0262096	0.0256654	0.262454	0.395177	0.0536444	0
Mm.347390	Adra2b	renal/urinary system phenotype;lethality-postnatal;lethality-prenatal/perinatal;homeostasis/metabolism phenotype;embryogenesis phenotype;cardiovascular system phenotype;behavior/neurological phenotype;reproductive system phenotype	0.9	3											0.446243					0.42017				0.401397													0	0	0.115152	0.352289	0.250397	0.302884	0.331335	0.529363	0.39742	0
Mm.34171	Prom2	;	0.9	2																												0.512661		0.446231			0.164715	0	0	0.422273	0.0576792	0.0964948	0.397151	0.28042	0.397848	0
Mm.120298	Nebl	;	0.9	4												0.422664	0.637056	0.600054						0.401397													0	0	0	0.430963	0.0277967	0.11266	0.230964	0.100199	0.0481574	0
Mm.301712	Ntsr1	normal phenotype;nervous system phenotype;adipose tissue phenotype;homeostasis/metabolism phenotype;growth/size phenotype;digestive/alimentary phenotype;behavior/neurological phenotype;touch/vibrissae phenotype	0.9	2											0.467601					0.435723																	0	0	0.115477	0.334711	0.398177	0.351789	0.304133	0.476583	0.108962	0
Mm.4784	Gad2	nervous system phenotype;muscle phenotype;life span-post-weaning/aging;lethality-prenatal/perinatal;homeostasis/metabolism phenotype;growth/size phenotype;endocrine/exocrine gland phenotype;embryogenesis phenotype;digestive/alimentary phenotype;craniofacial phenotype;behavior/neurological phenotype;immune system phenotype;respiratory system phenotype;reproductive system phenotype	0.9	3																0.424296							0.576182	0.546349									0	0	0	0.267212	0.436539	0.370539	0.376703	0.224152	0.0337977	0.310488
Mm.32080	Fibcd1	;	0.9	1																					0.46753												0	0	0.131589	0.441716	0.283181	0.18095	0.30766	0.112513	0.281784	0.371973
Mm.330223	Cacnb4	nervous system phenotype;muscle phenotype;life span-post-weaning/aging;homeostasis/metabolism phenotype;hearing/vestibular/ear phenotype;growth/size phenotype;endocrine/exocrine gland phenotype;digestive/alimentary phenotype;behavior/neurological phenotype;immune system phenotype;reproductive system phenotype;vision/eye phenotype;hematopoietic system phenotype;	0.9	5												0.407155	0.401215	0.462885	0.454768											0.602461							0	0.172029	0.12037	0.260012	0.254342	0.336349	0.22089	0.046649	0.551037	0
Mm.4932	Hoxd1	skeleton phenotype;	0.9	4			0.508869		0.445909	0.564235												0.421031															0	0.334523	0	0.409645	0.296422	0.310661	0.276816	0.196415	0.363155	0
Mm.240435	Osbpl6	;	0.9	6																	0.413957				0.489154	0.45386	0.515561	0.469512			0.450597						0.37289	0.165654	0	0.557496	0.157484	0.149413	0.398949	0.261871	0.256372	0
Mm.140138	D3Bwg0562e	#N/A	0.9	7													0.499615	0.460209	0.409967		0.418446						0.67921	0.655241		0.501921							0.128655	0	0	0.357258	0.357412	0.248175	0.250743	0.137696	0.439896	0
Mm.26088	Tmem56	;	0.9	1																	0.431778																0	0	0.123843	0.0823302	0.181563	0.213282	0.350561	0.456687	0.220201	0
Mm.15530	Lhx8	nervous system phenotype;life span-post-weaning/aging;lethality-postnatal;lethality-prenatal/perinatal;growth/size phenotype;digestive/alimentary phenotype;craniofacial phenotype;behavior/neurological phenotype;skeleton phenotype;	0.9	3															0.468734								0.521403	0.465224									0	0.352417	0	0.349421	0.247676	0.340657	0.317827	0.263834	0.47848	0
Mm.4425	Cldn11	nervous system phenotype;hearing/vestibular/ear phenotype;endocrine/exocrine gland phenotype;behavior/neurological phenotype;reproductive system phenotype;	0.9	14			0.586508		0.876674	0.913969					0.607174	0.857616	0.861561	0.864191	0.659729	0.591257				0.479844		0.44593	0.446209	0.474421	0.436102								0	0.18929	0	0.466325	0.236839	0.238879	0.0758893	0.373385	0.273184	0
Mm.5243	Oprd1	no phenotypic analysis;nervous system phenotype;homeostasis/metabolism phenotype;behavior/neurological phenotype;touch/vibrissae phenotype;	0.9	1																										0.611969							0	0	0.361855	0.582555	0.152678	0.171587	0.266166	0.257651	0.223742	0
Mm.2078	Gfi1	nervous system phenotype;life span-post-weaning/aging;hearing/vestibular/ear phenotype;growth/size phenotype;behavior/neurological phenotype;immune system phenotype;hematopoietic system phenotype;	0.9	1																						0.432098											0.146319	0.214723	0	0.385964	0.20682	0.250193	0.359852	0.104279	0.529089	0
Mm.143742	Sez6l	#N/A	0.9	1																						0.516402											0	0	0	0.463879	0.0983993	0.192332	0.397934	0.338028	0.262735	0
Mm.320206	Caln1	;	0.9	2													0.579105	0.539791																			0	0	0	0.2419	0.254569	0.262345	0.330552	0.62392	0.229112	0
Mm.425236	Reln	nervous system phenotype;muscle phenotype;life span-post-weaning/aging;lethality-postnatal;growth/size phenotype;digestive/alimentary phenotype;behavior/neurological phenotype;reproductive system phenotype;vision/eye phenotype;skin/coat/nails phenotype	0.9	6												0.458486	0.582279	0.550311									0.656019	0.605816			0.44188						0	0	0	0.419854	0.369746	0.390468	0.357846	0.399716	0.34899	0
Mm.38567	Gabrb1	;	0.9	2																							0.489482	0.460204									0.131146	0	0	0.149126	0.0372738	0.0343037	0.469997	0.341826	0.267619	0
Mm.137991	Epha5	nervous system phenotype;	0.9	1																						0.413795											0.405735	0.169512	0	0.205029	0.0653879	0.0507187	0.315959	0.0466046	0.0740359	0.329712
Mm.130063	9330182L06Rik	#N/A	0.9	8					0.427605	0.50796							0.638099	0.604725									0.581847	0.648799	0.685697	0.44883							0	0.340588	0	0.32678	0.147962	0.154491	0.379031	0.38795	0.108125	0.457894
Mm.291120	Fras1	renal/urinary system phenotype;limbs/digits/tail phenotype;lethality-prenatal/perinatal;vision/eye phenotype;skin/coat/nails phenotype;	0.9	4											0.488777					0.462477							0.431504	0.463691									0	0	0	0.477641	0.320818	0.282229	0.240439	0.355577	0.270907	0
Mm.4642	Calcr	normal phenotype;lethality-prenatal/perinatal;immune system phenotype;skeleton phenotype;hematopoietic system phenotype;	0.9	3							0.439719																0.55479	0.52589									0	0.179313	0	0.313234	0.118397	0.120619	0.552986	0.316206	0.265907	0.388093
Mm.2464	Zfp467	#N/A	0.9	8												0.499479			0.537841	0.445359					0.42977	0.4084	0.521025	0.40989	0.428416								0.246127	0	0	0.387295	0.296966	0.312588	0.338666	0.268995	0.53084	0
Mm.440321	Vamp5	;	0.9	3																								0.51094	0.561721		0.503366						0.399217	0.321519	0	0.564565	0.203918	0.238267	0.0199636	0.385306	0.362202	0.382838
Mm.292568	Lrrtm1	;	0.9	1						0.456763																											0	0	0	0.205966	0.165057	0.13717	0.0689965	0.42033	0.207573	0
Mm.303357	Hmx2	nervous system phenotype;muscle phenotype;lethality-postnatal;homeostasis/metabolism phenotype;hearing/vestibular/ear phenotype;growth/size phenotype;endocrine/exocrine gland phenotype;behavior/neurological phenotype	0.9	4											0.509228		0.40516	0.43536		0.522265																	0	0	0	0.636976	0.240648	0.293248	0.175154	0.26744	0.376756	0
Mm.307176	Dbx1	no phenotypic analysis;nervous system phenotype;lethality-prenatal/perinatal;	0.9	4																	0.41695						0.425573	0.403203		0.578004							0	0	0.345839	0.562137	0.282909	0.243731	0.39662	0.33106	0.264078	0
Mm.243802	Bnc1	no phenotypic analysis;homeostasis/metabolism phenotype;vision/eye phenotype;	0.9	6											0.496622	0.510361	0.515848	0.5017	0.574888											0.531577							0.138574	0	0	0.379664	0.393869	0.419807	0.39148	0.0357495	0.373935	0
Mm.89204	Hsf4	vision/eye phenotype;	0.9	4															0.465107								0.414199	0.410312		0.480063							0	0.188315	0	0.406401	0.330431	0.205051	0.372438	0.272097	0.263066	0
Mm.167471	Adamts18	;	0.9	1																						0.45333											0	0	0	0.352036	0.320637	0.29581	0.354088	0.499656	0.202164	0
Mm.101692	Ky	nervous system phenotype;muscle phenotype;homeostasis/metabolism phenotype;growth/size phenotype;behavior/neurological phenotype;respiratory system phenotype;reproductive system phenotype;skeleton phenotype	0.9	1																										0.55077							0	0	0	0.31823	0.0851131	0.113431	0.201296	0.235407	0.453341	0
Mm.1414	Stac	;	0.9	3					0.609302	0.5649																0.451347											0	0.373359	0	0.363549	0.204643	0.155172	0.373568	0.275296	0.171265	0.4002
Mm.33351	Lyzl4	;	0.9	1																														0.429268			0	0	0.140229	0.342483	0.347572	0.385548	0.390535	0.573132	0.378468	0
Mm.220710	Kirrel3	;	0.9	1																												0.435166					0.375891	0	0	0.478822	0.0837528	0.295515	0.31423	0.210143	0.0814297	0
Mm.41970	Drd2	pigmentation phenotype;nervous system phenotype;life span-post-weaning/aging;lethality-postnatal;homeostasis/metabolism phenotype;hearing/vestibular/ear phenotype;growth/size phenotype;endocrine/exocrine gland phenotype;digestive/alimentary phenotype;behavior/neurological phenotype;reproductive system phenotype;skin/coat/nails phenotype	0.9	1																										0.554435							0	0	0	0.344255	0.191312	0.220424	0.306692	0.172742	0.541192	0
Mm.2657	En1	pigmentation phenotype;normal phenotype;nervous system phenotype;limbs/digits/tail phenotype;life span-post-weaning/aging;lethality-postnatal;lethality-prenatal/perinatal;homeostasis/metabolism phenotype;growth/size phenotype;endocrine/exocrine gland phenotype;embryogenesis phenotype;cellular phenotype;cardiovascular system phenotype;behavior/neurological phenotype;reproductive system phenotype;	0.8	2			0.417151	0.412439																													0	0.181086	0	0.56478	0.259375	0.178774	0.336153	0.0164604	0.597638	0
Mm.242090	Dpp10	#N/A	0.8	1															0.589625																		0	0	0	0.133105	0.210402	0.260214	0.483967	0.457783	0.0528661	0
Mm.336519	Kcnq5	;	0.8	3					0.492306	0.542572									0.423389																		0.303333	0.344523	0	0.57423	0.202557	0.112434	0.393209	0.440685	0.264214	0.351486
Mm.250572	Onecut3	endocrine/exocrine gland phenotype;digestive/alimentary phenotype	0.8	3												0.451367				0.416905						0.434934											0	0	0	0.509403	0.312202	0.308665	0.377118	0.569385	0.287388	0
Mm.281639	Rab40b	;	0.8	5						0.447894							0.475309	0.416043	0.541151											0.483062							0	0.333448	0.380976	0.518244	0.28631	0.241214	0.262454	0.0974891	0.426956	0.29918
Mm.129663	Otx1	nervous system phenotype;life span-post-weaning/aging;lethality-prenatal/perinatal;homeostasis/metabolism phenotype;hearing/vestibular/ear phenotype;growth/size phenotype;endocrine/exocrine gland phenotype;digestive/alimentary phenotype;craniofacial phenotype;behavior/neurological phenotype;reproductive system phenotype;skeleton phenotype;vision/eye phenotype;	0.8	4						0.442062					0.417494							0.435768								0.508874							0	0	0	0.389498	0.326894	0.254455	0.445515	0.335777	0.565397	0
Mm.217019	Prima1	;	0.8	5											0.431188												0.540218	0.53482	0.587356	0.50672							0	0.177616	0	0.515956	0.305582	0.286718	0.437193	0.393918	0.359731	0
Mm.206054	Ptprn2	homeostasis/metabolism phenotype;	0.8	2				0.462583												0.405727																	0.396024	0.349878	0.118707	0.50015	0.457262	0.342312	0.226192	0.19486	0.289333	0.386297
Mm.2416	Scin	;	0.8	4												0.591121	0.535347											0.424373		0.556257							0	0	0	0.22961	0.368975	0.411259	0.428525	0.369053	0.182259	0
Mm.114886	Insm2	;	0.8	1												0.401487																					0	0	0	0.471453	0.266993	0.190428	0.34927	0.533665	0.0399463	0
Mm.184012	Trim9	;	0.8	2				0.48306																									0.423525				0	0.171153	0	0.351052	0.198794	0.180565	0.458609	0.430289	0.361657	0
Mm.342315	Chrm3	nervous system phenotype;renal/urinary system phenotype;muscle phenotype;adipose tissue phenotype;homeostasis/metabolism phenotype;growth/size phenotype;endocrine/exocrine gland phenotype;digestive/alimentary phenotype;cardiovascular system phenotype;behavior/neurological phenotype;vision/eye phenotype;	0.8	3				0.476297													0.428604										0.53121						0	0.180565	0	0.428235	0.30141	0.260191	0.324581	0.441344	0.394735	0
Mm.42241	Barx1	lethality-prenatal/perinatal;digestive/alimentary phenotype	0.8	6											0.594749				0.49372	0.585181	0.529316		0.419898	0.453634													0	0	0	0.596805	0.324672	0.320387	0.430646	0.374562	0.300988	0
Mm.3520	Nkx3-1	tumorigenesis;no phenotypic analysis;limbs/digits/tail phenotype;lethality-prenatal/perinatal;endocrine/exocrine gland phenotype;embryogenesis phenotype;digestive/alimentary phenotype;cellular phenotype;behavior/neurological phenotype;reproductive system phenotype;skeleton phenotype;	0.8	1																										0.630895							0.390296	0.194723	0.500835	0.302434	0.129415	0.218632	0.291086	0.214326	0.428455	0
Mm.390715	Pcdh8	normal phenotype;	0.8	7	0.511848						0.5515				0.572621					0.559266		0.46089					0.554457	0.458582									0.156519	0.436541	0	0.382701	0.389017	0.380175	0.438254	0.189632	0.124275	0
Mm.153643	Pcdh17	;	0.8	9						0.407118					0.606947		0.550356	0.591983		0.587516					0.473155	0.473247	0.675167	0.685052									0	0	0	0.53149	0.254886	0.243799	0.346089	0.222649	0.511285	0
Mm.6167	Hoxc8	no phenotypic analysis;muscle phenotype;limbs/digits/tail phenotype;lethality-postnatal;growth/size phenotype;behavior/neurological phenotype;skeleton phenotype;	0.8	5			0.514246	0.452428	0.75551	0.802594									0.512447																		0	0.210809	0	0.705235	0.0725525	0.0698544	0.427304	0.0727429	0.287251	0
Mm.57048	Cdh6	;	0.8	3																					0.410913			0.413777	0.484839								0	0.520299	0	0.681601	0.286809	0.32864	0.343945	0.311919	0.304685	0
Mm.258220	Sox8	limbs/digits/tail phenotype;adipose tissue phenotype;growth/size phenotype;endocrine/exocrine gland phenotype;reproductive system phenotype;skeleton phenotype	0.8	2																							0.560388	0.550592									0	0	0	0.508175	0.1734	0.164014	0.305908	0.336962	0.574639	0
Mm.222329	Camk4	normal phenotype;no phenotypic analysis;nervous system phenotype;life span-post-weaning/aging;homeostasis/metabolism phenotype;growth/size phenotype;endocrine/exocrine gland phenotype;behavior/neurological phenotype;immune system phenotype;reproductive system phenotype;skeleton phenotype;touch/vibrissae phenotype;hematopoietic system phenotype;	0.8	1																	0.401805																0	0	0	0.331983	0.0506507	0.121344	0.427995	0.401685	0.114877	0
Mm.270043	Atp8b1	liver/biliary system phenotype;homeostasis/metabolism phenotype;growth/size phenotype;	0.8	7						0.415299					0.411554	0.477894			0.75772		0.419127	0.434045	0.506144														0.129926	0.202727	0.260946	0.547924	0.231987	0.292409	0.367597	0.223997	0.450305	0.352129
Mm.215171	Trpm6	;	0.8	1				0.436131																													0.422757	0.383991	0.37677	0.2707	0.1169	0.136897	0.246294	0.0404514	0.241935	0.403149
Mm.102485	Dock8	;	0.8	2																		0.421349	0.413504														0	0	0	0.439391	0.329751	0.317576	0.408608	0.113298	0.329163	0
Mm.254266	Htr7	nervous system phenotype;life span-post-weaning/aging;homeostasis/metabolism phenotype;behavior/neurological phenotype;touch/vibrissae phenotype;	0.8	2							0.410488																								0.421973		0.419364	0.385787	0.348537	0.345596	0.0494264	0.0396771	0.335116	0.306603	0.414017	0
Mm.315502	Pax1	pigmentation phenotype;nervous system phenotype;renal/urinary system phenotype;muscle phenotype;limbs/digits/tail phenotype;lethality-postnatal;embryogenesis phenotype;craniofacial phenotype;behavior/neurological phenotype;immune system phenotype;reproductive system phenotype;skeleton phenotype;skin/coat/nails phenotype;hematopoietic system phenotype	0.8	3															0.589625						0.469513	0.470988											0.37799	0	0	0.550127	0.375686	0.402848	0.398534	0.12984	0.364303	0
Mm.440434	1700003F12Rik	#N/A	0.8	3															0.591076								0.460559	0.476531									0	0	0	0.46265	0.190813	0.262368	0.378662	0.393466	0.5337	0
Mm.40555	Cbln4	;	0.8	4									0.479424						0.412552															0.547073	0.533149		0.556386	0	0	0.464094	0.343445	0.322836	0.297656	0.207907	0.195743	0
Mm.302362	Lamc3	;	0.8	1												0.450596																					0.398869	0.364257	0	0.570715	0.350338	0.350179	0.371401	0.478019	0.374382	0.322328
Mm.330227	Galnt13	normal phenotype;	0.8	1															0.426291																		0	0	0	0.204907	0.312202	0.25187	0.439176	0.630147	0.182025	0
Mm.44530	Kcnd3	cardiovascular system phenotype;	0.8	1																				0.41831													0	0	0	0.31209	0.437673	0.341632	0.334102	0.529533	0.0985524	0
Mm.116862	Mcoln2	;	0.8	4															0.549358								0.436213	0.459826		0.574116							0.485728	0.396397	0.396061	0.2686	0.0185009	0.146601	0.312893	0.119236	0.48994	0.394035
Mm.30424	Ptger3	renal/urinary system phenotype;life span-post-weaning/aging;homeostasis/metabolism phenotype;immune system phenotype	0.8	3																	0.46293		0.404389				0.449608										0	0	0	0.243147	0.128237	0.184283	0.414993	0.144034	0.446472	0
Mm.86705	Eif2c4	;	0.8	1						0.419424																											0	0	0	0.258644	0.395003	0.365982	0.505129	0.820142	0.197358	0.307095
Mm.445312	Astn2	;	0.8	2						0.4298																				0.578626							0	0	0.259763	0.521656	0.131003	0.129415	0.215127	0.101584	0.434876	0
Mm.127296	Slc24a2	nervous system phenotype;homeostasis/metabolism phenotype;behavior/neurological phenotype;vision/eye phenotype	0.8	1																									0.757692								0	0	0	0.229197	0.483064	0.436494	0.235944	0.0640647	0.212826	0
Mm.285	Kdr	normal phenotype;no phenotypic analysis;muscle phenotype;liver/biliary system phenotype;lethality-prenatal/perinatal;growth/size phenotype;embryogenesis phenotype;cellular phenotype;cardiovascular system phenotype;skin/coat/nails phenotype;hematopoietic system phenotype;	0.8	3																							0.566764	0.594953		0.578959							0	0.3502	0	0.486763	0.169183	0.218519	0.524102	0.386987	0.260595	0
Mm.5055	Fgf5	touch/vibrissae phenotype;skin/coat/nails phenotype	0.8	10	0.623962		0.404645	0.425554			0.577369		0.539424														0.528067	0.512984	0.569407	0.5001	0.425186						0.383851	0	0.120318	0.576096	0.0224459	0.153902	0.496438	0.236407	0.127525	0
Mm.28440	Pthlh	nervous system phenotype;renal/urinary system phenotype;limbs/digits/tail phenotype;life span-post-weaning/aging;lethality-postnatal;lethality-prenatal/perinatal;adipose tissue phenotype;homeostasis/metabolism phenotype;growth/size phenotype;endocrine/exocrine gland phenotype;digestive/alimentary phenotype;craniofacial phenotype;cellular phenotype;cardiovascular system phenotype;behavior/neurolog…	0.8	6											0.411826	0.527003			0.608307								0.465535	0.49799		0.406358							0	0	0	0.477528	0.258151	0.247359	0.504392	0.335118	0.367163	0
Mm.409670	Gpr37	normal phenotype;no phenotypic analysis;nervous system phenotype;adipose tissue phenotype;homeostasis/metabolism phenotype;behavior/neurological phenotype	0.8	3					0.650399	0.762838																	0.425817										0.147879	0.365466	0.456327	0.392723	0.0328753	0.061715	0.30116	0.206618	0.189964	0.403282
Mm.157323	4921507P07Rik	#N/A	0.8	6							0.457199						0.508774	0.458305				0.401034							0.427594	0.501011							0.434982	0.424246	0	0.172367	0.252573	0.303065	0.357339	0.302612	0.212807	0.334878
Mm.273114	Gabra5	nervous system phenotype;hearing/vestibular/ear phenotype;behavior/neurological phenotype;	0.8	1																												0.424257					0	0	0	0.263922	0.314651	0.3188	0.429678	0.463336	0.186072	0
Mm.1404	Mesp1	nervous system phenotype;muscle phenotype;lethality-prenatal/perinatal;homeostasis/metabolism phenotype;hearing/vestibular/ear phenotype;growth/size phenotype;embryogenesis phenotype;craniofacial phenotype;cellular phenotype;cardiovascular system phenotype;immune system phenotype;respiratory system phenotype;skeleton phenotype;hematopoietic system phenotype	0.8	1						0.40694																											0	0	0	0.351155	0.398177	0.411713	0.395698	0.406061	0.135385	0
Mm.42033	Gab2	muscle phenotype;life span-post-weaning/aging;cardiovascular system phenotype;immune system phenotype;skeleton phenotype;hematopoietic system phenotype	0.8	2						0.454368		0.428352																									0.43592	0	0.251279	0.651292	0.0704666	0.154741	0.0837041	0.0650569	0.149259	0.312772
Mm.248433	Unc5d	;	0.8	1												0.421349																					0	0	0	0.47946	0.205369	0.168571	0.276816	0.403907	0.0245359	0
Mm.245297	Cyp4v3	#N/A	0.8	2																							0.566342	0.423907									0	0	0	0.312971	0.27647	0.227339	0.516702	0.287491	0.651671	0
Mm.22897	Ephb1	nervous system phenotype;vision/eye phenotype	0.8	2													0.515576	0.519657																			0	0.333481	0	0.318615	0.0943636	0.0755226	0.358699	0.407231	0.483325	0
Mm.100936	Myrip	;	0.8	3								0.417908																		0.571406					0.419379		0	0.197395	0.353171	0.439832	0.200834	0.11028	0.262454	0.236163	0.43579	0.352195
Mm.42192	Cib2	;	0.8	11				0.413647		0.442483					0.506688		0.41754	0.465515	0.636603	0.448193			0.402304				0.562343	0.508075	0.542506								0.395787	0.209024	0	0.577399	0.211082	0.295719	0.395445	0.370438	0.57927	0
Mm.55289	Plscr4	;	0.8	1						0.441109																											0	0.34092	0.122853	0.365405	0.44325	0.467714	0.175154	0.0152979	0.394735	0
Mm.58507	Kcne1l	;	0.8	3															0.483925								0.49799		0.421241								0	0	0	0.424842	0.3322	0.400444	0.322483	0.184182	0.150718	0
Mm.33336	Gpr50	adipose tissue phenotype;homeostasis/metabolism phenotype;growth/size phenotype;behavior/neurological phenotype	0.8	5			0.468858		0.793481	0.614989					0.412506				0.42815																		0.133067	0	0.119416	0.231335	0.317145	0.328323	0.421909	0.643424	0.314414	0

## Sheet: human
expressed in max 10% of ESC with level>=0.4			percentrage ESC samples where expr below 40%	max level ES	average level ES	GSE12390 iPS_5p9 (average 3 rep)	GSE12390 iPS_6p9 (average 3 rep)	GSE12390 iPS_8p10 (average 3 rep)	GSE12390 iPS_12p5 (average 3 rep)	GSE12390 iPS_12p6_12p7 (average 3 rep)	GSE15148 iPS_19_10	GSE15148 iPS_19_1	GSE15148 iPS_19_2	GSE15148 iPS_19_3	GSE15148 iPS_19_4	GSE15148 iPS_19_5	GSE15148 iPS_19_6	GSE15148 iPS_19_7	GSE15148 iPS_19_8	GSE15148 iPS_19_9_11T	GSE15148 iPS_19_9_7T	GSE15148 iPS_19_9	GSE15148 iPS_6_9_12T	GSE15148 iPS_6_9_9T	GSE15148 iPS_6_9	GSE13828 iPS_SMA_3_5	GSE13828 iPS_SMA_3_6	GSE13828 iPS_SMA_4_2	GSE9865 HiPS1	GSE9865 hIPS2	GSE9865 hIPS54	GSE9865 hIPS5	GSE9865 hIPS7	GSE9865 part_reprogr_hIPS100	GSE9865 part_reprogr_hIPS24	GSE9865 part_reprogr_hIPS29	GSE12583 KiPS3F1	GSE12583 KiPS4F1	GSE12583 KiPS4F2
1552338_at	Hs.440438	Homeobox protein goosecoid. [Source:Uniprot/SWISSPROT;Acc:P56915]	1	0.00870615	0.00267173	0.00813545	0.00815744	0.00822451	0.00816964	0.00844399	0	0	0	0	0	0	0	0	0	0	0	0	0	0	0	0	0	0	0.622581	0.658192	0.00819402	0.692779	0.734152	0.00828547	0.00788309	0.0076819	0.008	0.011	0.008
1552673_at	Hs.352276	regulatory factor X domain containing 1 [Source:RefSeq_peptide;Acc:NP_775831]	1	0.181994	0.0523538	0.180978	0.182512	0.181585	0.180476	0.18239	0	0	0	0	0	0	0	0	0	0	0	0	0	0	0	0	0	0	0.172038	0.168544	0.178952	0.178202	0.172824	0.178513	0.166679	0.176958	0.138	0.445	0.138
1552730_at	Hs.524382	Desert hedgehog protein precursor (DHH) (HHG-3) [Contains: Desert hedgehog protein N-product; Desert hedgehog protein C-product]. [Source:Uniprot/SWISSPROT;Acc:O43323]	1	0.173867	0.0447803	0.13133	0.132129	0.131123	0.12894	0.131598	0	0	0	0	0	0	0	0	0	0	0	0	0	0	0	0.335	0	0	0.254691	0.174214	0.176793	0.177507	0.172605	0.176043	0.173904	0.173044	0.087	0.1	0.101
1552813_at	Hs.125240	Krueppel-like factor 14 (Transcription factor BTEB5) (Basic transcription element-binding protein 5) (BTE-binding protein 5). [Source:Uniprot/SWISSPROT;Acc:Q8TD94]	1	0.355	0.133298	0.0413337	0.0421224	0.0423053	0.0425553	0.0414274	0	0	0	0	0	0	0	0	0	0	0	0	0	0	0	0.354	0.358	0.355	0.0550902	0.0618393	0.0638695	0.0620222	0.065918	0.0638695	0.0647474	0.0626623	0.037	0.04	0.04
1552842_at	Hs.171001	Heparan-sulfate 6-O-sulfotransferase 3 (EC 2.8.2.-) (HS6ST-3). [Source:Uniprot/SWISSPROT;Acc:Q8IZP7]	1	0.187938	0.0564707	0.188132	0.217093	0.187938	0.184506	0.188511	0	0	0	0	0	0	0	0	0	0	0	0	0	0	0	0	0	0	0.178037	0.179299	0.18539	0.184256	0.179537	0.184347	0.170593	0.190968	0.364	0.161	0.15
1552973_at	Hs.326420	Protein Wnt-9b precursor (Wnt-15) (Wnt-14b). [Source:Uniprot/SWISSPROT;Acc:O14905]	1	0.374	0.083419	0.06423	0.0632781	0.0631866	0.0629306	0.0622112	0	0	0	0	0	0	0	0	0	0	0	0	0	0	0	0	0	0	0.127117	0.130537	0.130885	0.129038	0.129824	0.13147	0.136628	0.234334	0.102	0.104	0.106
1553115_at	Hs.592059	naked cuticle homolog 1 [Source:RefSeq_peptide;Acc:NP_149110]	1	0.377	0.343588	0.367583	0.404714	0.354727	0.35569	0.355501	0.38	0.378	0.38	0.381	0.378	0.383	0.382	0.378	0.378	0.373	0.378	0.38	0.377	0.376	0.375	0.346	0	0.347	0.336943	0.340015	0.341149	0.329974	0.332004	0.33323	0.344606	0.335644	0.113	0.108	0.11
1553319_at	Hs.352218	2-oxoglutarate receptor 1 (Alpha-ketoglutarate receptor 1) (G-protein coupled receptor 80) (G-protein coupled receptor 99) (P2Y purinoceptor 15) (P2Y-like nucleotide receptor) (P2Y-like GPCR). [Source:Uniprot/SWISSPROT;Acc:Q96P68]	1	0.121435	0.0370151	0.147793	0.121813	0.125642	0.124904	0.121142	0	0	0	0	0	0	0	0	0	0	0	0	0	0	0	0	0	0.358	0.104876	0.119344	0.120386	0.118886	0.117131	0.120149	0.121904	0.118118	0.085	0.1	0.099
1553427_at	Hs.681791	ADAMTS-15 precursor (EC 3.4.24.-) (A disintegrin and metalloproteinase with thrombospondin motifs 15) (ADAM-TS 15) (ADAM-TS15). [Source:Uniprot/SWISSPROT;Acc:Q8TE58]	1	0.091	0.0193583	0.0104177	0.01059	0.0106449	0.0106205	0.0104132	0	0	0	0	0	0	0	0.382	0	0	0	0	0	0	0	0	0	0	0.0463474	0.0524564	0.0531331	0.0509932	0.0514321	0.0525661	0.0543403	0.0526759	0.079	0.09	0.09
1553517_at	Hs.592168	nephew of atonal 3 [Source:RefSeq_peptide;Acc:NP_690862]	1	0.189194	0.0279513	0.191619	0.189987	0.193462	0.193151	0.192596	0	0	0	0	0	0	0	0	0	0	0	0	0	0	0	0	0	0	0.087537	0.0817939	0.0845009	0.08205	0.0823426	0.0859275	0.0775689	0.0815744	0.034	0.04	0.036
1553541_at	Hs.667312	LIM homeobox transcription factor 1 alpha (LIM/homeobox protein LMX1A) (LIM/homeobox protein 1.1) (LMX-1.1). [Source:Uniprot/SWISSPROT;Acc:Q8TE12]	1	0.043	0.0107785	0.0290238	0.0291485	0.0294412	0.0290693	0.029051	0	0	0	0	0	0	0	0	0	0	0	0	0	0	0	0	0	0	0.0339832	0.0261184	0.0273073	0.0283864	0.0263745	0.0273805	0.0258624	0.0266306	0.04	0.05	0.042
1553655_at	Hs.669184	CDC20 cell division cycle 20 homolog B [Source:RefSeq_peptide;Acc:NP_689836]	1	0.202	0.0552925	0.147657	0.149108	0.149419	0.146468	0.148889	0	0	0	0	0	0	0	0	0	0	0	0	0	0	0	0	0	0	0.142097	0.135842	0.144072	0.144127	0.140396	0.144017	0.132897	0.138366	0.545	0.156	0.206
1554212_s_at	Hs.388045	Potassium voltage-gated channel subfamily S member 2 (Voltage-gated potassium channel subunit Kv9.2) (Delayed-rectifier K(+) channel alpha subunit 2). [Source:Uniprot/SWISSPROT;Acc:Q9ULS6]	1	0.390057	0.149502	0.308976	0.309074	0.311391	0.315714	0.310605	0	0	0	0	0	0	0	0	0	0	0	0	0	0	0	0	0	0	0.373706	0.389582	0.3911	0.380473	0.381388	0.384022	0.37281	0.383381	0.411	0.223	0.215
1554299_at	Hs.459035	Neuronal PAS domain-containing protein 4 (Neuronal PAS4) (HLH-PAS transcription factor NXF). [Source:Uniprot/SWISSPROT;Acc:Q8IUM7]	1	0.211362	0.0418347	0.58764	0.419822	0.429522	0.308154	0.302246	0	0	0	0	0	0	0	0	0	0	0	0	0	0	0	0.414	0	0	0.109577	0.11029	0.11329	0.114844	0.110473	0.114698	0.107492	0.137853	0.083	0.097	0.298
1554992_at	Hs.459035	Ras protein-specific guanine nucleotide-releasing factor 1 (RASGRF1)	1	0.336888	0.100097	0.325652	0.363189	0.328706	0.327334	0.331401	0	0	0	0	0	0	0	0	0	0	0	0	0	0	0	0	0	0	0.603175	0.406738	0.342924	0.331364	0.400574	0.341643	0.320463	0.334382	0.25	0.27	0.263
1555341_at	Hs.584831	0	1	0.244851	0.0713431	0.248413	0.248979	0.24915	0.244815	0.247961	0	0	0	0	0	0	0	0	0	0	0	0	0	0	0	0	0	0	0.235724	0.235212	0.243736	0.240937	0.23673	0.260928	0.244833	0.321158	0.177	0.182	0.183
1556773_at	Hs.670716	Parathyroid hormone-related protein precursor (PTH-rP) (PTHrP) [Contains: PTHrP[1-36]; PTHrP[38-94]; Osteostatin (PTHrP[107-139])]. [Source:Uniprot/SWISSPROT;Acc:P12272]	1	0.398	0.0707027	0.179925	0.179244	0.17961	0.180055	0.193047	0	0	0	0	0	0	0	0	0	0	0	0	0	0	0	0	0	0	0.117716	0.115576	0.122746	0.119197	0.118886	0.139134	0.119636	0.60901	0.384	0.41	0.404
1559355_at	Hs.435019	Neurexophilin-2 precursor. [Source:Uniprot/SWISSPROT;Acc:O95156]	1	0.13	0.0350159	0.136512	0.114302	0.120545	0.146444	0.110558	0	0	0	0	0	0	0	0	0	0	0	0	0	0	0.463	0.496	0.434	0.419	0.0749899	0.0778066	0.0793796	0.0794345	0.0772579	0.0799649	0.0783919	0.0777883	0.127	0.132	0.134
1560100_at	Hs.407015	Homeobox protein DLX-1. [Source:Uniprot/SWISSPROT;Acc:P56177]	1	0.37609	0.182416	0.382588	0.376986	0.379912	0.383839	0.386412	0.426	0	0	0	0	0	0	0	0	0	0.392	0	0	0.407	0.39	0.364	0.367	0.365	0.427735	0.387442	0.392417	0.377492	0.374822	0.655357	0.568405	0.574386	0.085	0.087	0.082
1562736_at	Hs.442578	LIM/homeobox protein Lhx9. [Source:Uniprot/SWISSPROT;Acc:Q9NQ69]	1	0.345923	0.108797	0.34087	0.338973	0.34221	0.341991	0.34029	0	0	0	0	0	0	0	0	0	0	0	0	0	0	0	0	0	0	0.343765	0.347203	0.346069	0.348045	0.340399	0.350002	0.704156	0.348191	0.308	0.324	0.575
1564945_at	Hs.404167	T-box transcription factor TBX20 (T-box protein 20). [Source:Uniprot/SWISSPROT;Acc:Q9UMR3]	1	0.292375	0.0801954	0.291254	0.294546	0.293058	0.29079	0.2944	0	0	0	0	0	0	0	0	0	0	0	0	0	0	0	0	0	0	0.243315	0.253027	0.25257	0.244888	0.244229	0.256831	0.254966	0.250101	0.215	0.22	0.21
1569555_at	Hs.494163	Guanine deaminase (EC 3.5.4.3) (Guanase) (Guanine aminase) (Guanine aminohydrolase) (GAH) (p51-nedasin). [Source:Uniprot/SWISSPROT;Acc:Q9Y2T3]	1	0.389	0.104389	0.258755	0.254393	0.254624	0.313586	0.255356	0	0	0	0	0	0	0	0	0	0	0	0	0	0	0	0	0	0	0.23834	0.268427	0.271537	0.265519	0.263635	0.269671	0.267915	0.265757	0.505	0.395	0.388
1570337_at	Hs.407636	Factor in the germline alpha (Transcription factor FIGa) (FIGalpha). [Source:Uniprot/SWISSPROT;Acc:Q6QHK4]	1	0.101657	0.0278108	0.102066	0.10184	0.101553	0.100298	0.101492	0	0	0	0	0	0	0	0	0	0	0	0	0	0	0	0	0	0	0.0914511	0.0932619	0.0961517	0.0968833	0.0934265	0.0969199	0.0918352	0.0925486	0.133	0.066	0.067
203305_at	Hs.335513	Coagulation factor XIII A chain precursor (EC 2.3.2.13) (Coagulation factor XIIIa) (Protein-glutamine gamma-glutamyltransferase A chain) (Transglutaminase A chain). [Source:Uniprot/SWISSPROT;Acc:P00488]	1	0.21	0.0307834	0.0503878	0.0507859	0.0505603	0.0507005	0.050859	0	0	0	0	0	0	0	0.41	0	0	0	0	0	0	0	0	0	0	0.859348	0.0607967	0.645096	0.0613088	0.0616198	0.523924	0.0590774	0.0611808	0.458	0.083	0.355
203863_at	Hs.498178	Alpha-actinin-2 (Alpha actinin skeletal muscle isoform 2) (F-actin cross-linking protein). [Source:Uniprot/SWISSPROT;Acc:P35609]	1	0.195827	0.0532569	0.195576	0.196443	0.197321	0.193517	0.196218	0	0	0	0	0	0	0	0	0.369	0	0	0	0	0.366	0	0	0	0	0.174288	0.170648	0.180086	0.179153	0.174105	0.430278	0.168087	0.172733	0.402	0.477	0.236
204052_s_at	Hs.658169	Secreted frizzled-related protein 4 precursor (sFRP-4) (Frizzled protein, human endometrium) (FrpHE). [Source:Uniprot/SWISSPROT;Acc:Q6FHJ7]	1	0.211527	0.0585111	0.210648	0.211929	0.21177	0.208698	0.212325	0	0	0	0	0	0	0	0	0	0	0	0	0	0	0	0	0	0	0.201485	0.196474	0.209569	0.207704	0.201449	0.20988	0.206552	0.2024	0.128	0.146	0.145
204754_at	Hs.196952	Hepatic leukemia factor. [Source:Uniprot/SWISSPROT;Acc:Q16534]	1	0.395551	0.0794671	0.398365	0.396032	0.397867	0.399251	0.397197	0	0	0	0	0	0	0	0	0	0	0	0	0	0	0	0	0	0	0.21577	0.231701	0.236017	0.23128	0.229597	0.23567	0.23192	0.231957	0.145	0.177	0.172
204777_s_at	Hs.80395	Myelin and lymphocyte protein (T-lymphocyte maturation-associated protein). [Source:Uniprot/SWISSPROT;Acc:P21145]	1	0.397	0.0811806	0.162849	0.161783	0.162667	0.162716	0.162362	0	0	0	0	0	0	0	0	0	0	0	0	0	0	0	0	0	0	0.159619	0.152211	0.163643	0.1611	0.158924	0.244065	0.775158	0.158082	0.66	0.168	0.421
204931_at	Hs.78061	Transcription factor 21 (Podocyte-expressed 1) (Pod-1) (Epicardin) (Capsulin). [Source:Uniprot/SWISSPROT;Acc:O43680]	1	0.385009	0.085075	0.387284	0.385393	0.389186	0.388125	0.387186	0	0	0	0	0	0	0	0	0	0	0	0.384	0	0	0.47	0	0	0	0.262227	0.263599	0.269781	0.263416	0.433058	0.268281	0.26005	0.267348	0.136	0.189	0.183
205152_at	Hs.443874	Sodium- and chloride-dependent GABA transporter 1. [Source:Uniprot/SWISSPROT;Acc:P30531]	1	0.328968	0.0956111	0.329519	0.329736	0.3292	0.326865	0.329687	0	0	0	0	0	0	0	0	0	0	0	0	0	0	0	0	0	0	0.321762	0.321048	0.331328	0.331328	0.320152	0.330724	0.326718	0.32445	0.222	0.24	0.245
205692_s_at	Hs.479214	ADP-ribosyl cyclase 1 (EC 3.2.2.5) (Cyclic ADP-ribose hydrolase 1) (cADPr hydrolase 1) (Lymphocyte differentiation antigen CD38) (T10) (Acute lymphoblastic leukemia cells antigen CD38). [Source:Uniprot/SWISSPROT;Acc:P28907]	1	0.208	0.0483374	0.111813	0.112857	0.113466	0.114003	0.112204	0	0	0	0	0	0	0	0	0	0	0	0	0	0	0	0	0	0.35	0.099005	0.106138	0.105169	0.10665	0.102883	0.105279	0.103504	0.105974	0.344	0.201	0.206
205714_s_at	Hs.526735	Zinc finger MYND domain-containing protein 10 (BLu protein). [Source:Uniprot/SWISSPROT;Acc:O75800]	1	0.389	0.205424	0.209514	0.209307	0.208868	0.207978	0.211776	0.395	0.392	0.394	0.396	0.391	0.397	0.397	0.393	0	0.388	0.393	0.394	0.392	0.405	0.39	0	0	0	0.209679	0.196675	0.205857	0.20454	0.200626	0.204613	0.195742	0.20368	0.149	0.158	0.153
205790_at	Hs.316931	Src kinase-associated phosphoprotein 1 (Src family-associated phosphoprotein 1) (Src kinase-associated phosphoprotein of 55 kDa) (pp55) (SKAP-55). [Source:Uniprot/SWISSPROT;Acc:Q86WV1]	1	0.0760935	0.016964	0.0759322	0.0756484	0.0758191	0.0755935	0.0760142	0	0	0	0	0	0	0	0	0	0	0	0	0	0	0	0	0	0	0.0436954	0.0434027	0.0455975	0.0443904	0.0438783	0.045122	0.0432564	0.0453049	0.044	0.044	0.043
205874_at	Hs.2722	Inositol-trisphosphate 3-kinase A (EC 2.7.1.127) (Inositol 1,4,5- trisphosphate 3-kinase A) (IP3K A) (IP3 3-kinase A). [Source:Uniprot/SWISSPROT;Acc:P23677]	1	0.182049	0.0343853	0.182278	0.181177	0.182506	0.179616	0.183018	0	0	0	0	0	0	0	0	0	0	0	0	0	0	0	0	0	0	0.116728	0.115594	0.119015	0.118594	0.11457	0.118649	0.105333	0.157881	0.048	0.052	0.051
205883_at	Hs.591945	Zinc finger and BTB domain-containing protein 16 (Zinc finger protein PLZF) (Promyelocytic leukemia zinc finger protein) (Zinc finger protein 145). [Source:Uniprot/SWISSPROT;Acc:Q05516]	1	0.2439	0.0654889	0.55626	0.246479	0.272573	0.269092	0.16913	0	0	0	0	0	0	0	0	0	0	0	0	0	0	0	0	0	0	0.236749	0.244687	0.245985	0.245199	0.253978	0.244284	0.398325	0.239181	0.174	0.172	0.325
205948_at	Hs.526879	Receptor-type tyrosine-protein phosphatase T precursor (EC 3.1.3.48) (R-PTP-T) (RPTP-rho). [Source:Uniprot/SWISSPROT;Acc:O14522]	1	0.0486337	0.014209	0.0331921	0.0330748	0.0335992	0.0335443	0.0330078	0	0	0	0	0	0	0	0	0	0	0	0	0	0	0	0	0	0	0.0469144	0.0476278	0.049786	0.0485971	0.0483045	0.0499323	0.0471705	0.0477558	0.041	0.141	0.047
205954_at	Hs.26550	Retinoic acid receptor RXR-gamma (Retinoid X receptor gamma). [Source:Uniprot/SWISSPROT;Acc:P48443]	1	0.0836961	0.0228653	0.0262558	0.026405	0.0265513	0.0263379	0.0264355	0	0	0	0	0	0	0	0	0	0	0	0	0	0	0	0	0	0	0.136244	0.0913231	0.0900428	0.094341	0.0888539	0.0890917	0.0908476	0.0904086	0.077	0.077	0.077
205975_s_at	Hs.83465	Homeobox protein Hox-D1. [Source:Uniprot/SWISSPROT;Acc:Q9GZZ0]	1	0.127355	0.0310003	0.177464	0.0792272	0.0807209	0.100535	0.0792881	0	0	0	0	0	0	0	0	0	0	0	0	0	0	0	0	0	0	0.111351	0.128251	0.124374	0.135659	0.124867	0.128599	0.695102	0.412993	0.066	0.068	0.07
205978_at	Hs.524953	Klotho precursor (EC 3.2.1.31) [Contains: Klotho peptide]. [Source:Uniprot/SWISSPROT;Acc:Q9UEF7]	1	0.330517	0.0924189	0.326501	0.329114	0.3292	0.326176	0.328944	0	0	0	0.373	0	0	0	0	0	0	0	0	0	0	0	0	0	0	0.322237	0.31622	0.503603	0.333559	0.318469	0.599005	0.31386	0.324725	0.298	0.233	0.226
205984_at	Hs.115617	Corticotropin-releasing factor-binding protein precursor (CRF-binding protein) (CRF-BP) (Corticotropin-releasing hormone-binding protein) (CRH-BP). [Source:Uniprot/SWISSPROT;Acc:P24387]	1	0.316	0.0744337	0.29671	0.34096	0.382156	0.620075	0.266391	0.465	0	0.436	0	0.64	0	0.384	0.558	0.51	0	0	0.626	0	0	0	0	0	0	0.700863	0.22005	0.128964	0.683945	0.764751	0.129202	0.13072	0.128544	0.376	0.594	0.595
206163_at	Hs.584776	mab-21-like protein 1 [Source:RefSeq_peptide;Acc:NP_005575]	1	0.329	0.077475	0.152222	0.152912	0.151882	0.149388	0.152108	0	0	0	0	0	0	0	0	0	0	0	0	0	0	0	0	0.347	0	0.577496	0.202473	0.835461	0.210045	0.176793	0.194297	0.947562	0.793942	0.303	0.331	0.324
206228_at	Hs.155644	Paired box protein Pax-2. [Source:Uniprot/SWISSPROT;Acc:Q02962]	1	0.233999	0.0202728	0.507944	0.399324	0.358488	0.241925	0.23484	0	0	0	0	0	0	0	0.378	0	0	0	0	0	0	0	0	0	0	0.0142847	0.0154187	0.0577057	0.015126	0.0157113	0.0158942	0.0156199	0.015565	0.056	0.02	0.02
206251_s_at	Hs.2131	Vasopressin V1a receptor (V1aR) (Vascular/hepatic-type arginine vasopressin receptor) (Antidiuretic hormone receptor 1a) (AVPR V1a). [Source:Uniprot/SWISSPROT;Acc:P37288]	1	0.276481	0.0776418	0.27437	0.278646	0.275975	0.276951	0.277694	0	0	0	0	0	0	0	0	0	0	0	0	0	0	0	0	0	0	0.296229	0.267531	0.276237	0.276292	0.267641	0.283901	0.256758	0.271592	0.182	0.193	0.184
206282_at	Hs.709709	Neurogenic differentiation factor 1 (NeuroD1) (NeuroD). [Source:Uniprot/SWISSPROT;Acc:Q13562]	1	0.101645	0.0313807	0.101948	0.101785	0.102145	0.102907	0.10195	0	0	0	0	0	0	0	0	0	0	0	0	0	0	0	0	0	0	0.0913963	0.0944325	0.0975967	0.0966639	0.0957311	0.0976332	0.0933168	0.101547	0.09	0.091	0.088
206289_at	Hs.654466	Homeobox protein Hox-A4 (Hox-1D) (Hox-1.4). [Source:Uniprot/SWISSPROT;Acc:Q00056]	1	0.363774	0.114703	0.362925	0.363951	0.361641	0.361067	0.362707	0	0	0	0	0	0	0	0	0	0	0	0	0	0	0	0	0	0	0.336321	0.353459	0.533819	0.357263	0.35697	0.367213	0.628471	0.440191	0.309	0.336	0.316
206387_at	Hs.174249	Homeobox protein CDX-2 (Caudal-type homeobox protein 2) (CDX-3). [Source:Uniprot/SWISSPROT;Acc:Q99626]	1	0.104968	0.0213011	0.230709	0.183786	0.238377	0.243589	0.168727	0	0	0	0	0	0	0	0	0	0	0	0	0	0	0	0	0	0	0.0984929	0.105974	0.107053	0.107803	0.506566	0.10665	0.108223	0.105498	0.018	0.02	0.031
206395_at	Hs.683449	Diacylglycerol kinase gamma (EC 2.7.1.107) (Diglyceride kinase gamma) (DGK-gamma) (DAG kinase gamma). [Source:Uniprot/SWISSPROT;Acc:P49619]	1	0.0886649	0.0253876	0.0891872	0.0886954	0.089677	0.0895733	0.0881528	0	0	0	0	0	0	0	0	0	0	0	0	0	0	0	0	0	0	0.0853422	0.0823975	0.0836595	0.0834949	0.0810074	0.0836412	0.0826535	0.0823243	0.065	0.07	0.067
206444_at	Hs.530871	Protein phosphatase 1 regulatory subunit 1A (Protein phosphatase inhibitor 1) (IPP-1) (I-1). [Source:Uniprot/SWISSPROT;Acc:Q13522]	1	0.282	0.0534254	0.189045	0.166045	0.226921	0.166429	0.166325	0	0	0	0	0	0	0	0	0	0	0	0	0	0	0	0	0	0	0.0428723	0.0442258	0.0454329	0.0436954	0.0444087	0.0455793	0.0455061	0.0447196	0.267	0.284	0.277
206470_at	Hs.584845	Plexin-C1 precursor (Virus-encoded semaphorin protein receptor) (CD232 antigen). [Source:Uniprot/SWISSPROT;Acc:O60486]	1	0.391	0.218433	0.292059	0.28915	0.290089	0.293247	0.291558	0	0	0	0	0	0	0	0	0	0	0	0	0	0	0	0.391	0.393	0.391	0.280279	0.281688	0.299612	0.285547	0.288675	0.29793	0.315324	0.293961	0.224	0.247	0.245
206486_at	Hs.409523	Lymphocyte activation gene 3 protein precursor (LAG-3) (FDC protein) (CD223 antigen). [Source:Uniprot/SWISSPROT;Acc:P18627]	1	0.248	0.0327152	0.0450935	0.0446708	0.0458963	0.0449696	0.0453049	0	0	0	0	0	0	0	0	0	0	0	0	0	0	0	0	0	0	0.0596261	0.0781542	0.0623697	0.0596261	0.0599554	0.0620222	0.0607601	0.0602846	0.075	0.081	0.082
206589_at	Hs.73172	Zinc finger protein Gfi-1 (Growth factor independence 1). [Source:Uniprot/SWISSPROT;Acc:Q99684]	1	0.381	0.116533	0.326627	0.328096	0.330773	0.325968	0.327346	0	0	0	0	0	0	0	0	0	0	0	0	0	0	0	0	0	0	0.319896	0.318341	0.330303	0.328822	0.320372	0.333669	0.309269	0.326023	0.333	0.21	0.398
206622_at	Hs.182231	Thyroliberin precursor [Contains: Prothyroliberin; Thyroliberin (Thyrotropin-releasing hormone) (TRH) (Thyrotropin-releasing factor) (TRF) (TSH-releasing factor) (Protirelin)]. [Source:Uniprot/SWISSPROT;Acc:P20396]	1	0.398	0.123313	0.324804	0.326761	0.326987	0.382839	0.446129	0	0	0	0	0	0	0	0	0	0	0	0	0	0	0	0	0	0	0.244485	0.192194	0.193218	0.189121	0.193748	0.189816	0.187896	0.191298	0.121	0.146	0.55
206657_s_at	Hs.181768	Myoblast determination protein 1 (Myogenic factor 3) (Myf-3). [Source:Uniprot/SWISSPROT;Acc:P15172]	1	0.318268	0.0713671	0.316943	0.31689	0.317653	0.315439	0.318244	0	0	0	0	0	0	0	0	0	0	0	0	0	0	0	0	0	0	0.302155	0.313019	0.320408	0.312434	0.309782	0.316915	0.313293	0.311519	0.055	0.065	0.064
206679_at	Hs.695952	Amyloid beta A4 precursor protein-binding family A member 1 (Neuron- specific X11 protein) (Neuronal Munc18-1-interacting protein 1) (Mint- 1) (Adapter protein X11alpha). [Source:Uniprot/SWISSPROT;Acc:Q02410]	1	0.37	0.209511	0.294982	0.295192	0.297094	0.294558	0.299783	0	0.419	0	0.374	0	0	0	0	0	0	0	0	0	0.364	0	0.368	0.371	0.369	0.192742	0.191535	0.192834	0.195943	0.186762	0.190932	0.19084	0.208673	0.158	0.138	0.134
206737_at	Hs.108219	Protein Wnt-11 precursor. [Source:Uniprot/SWISSPROT;Acc:O96014]	1	0.313403	0.0724674	0.0677989	0.0670093	0.0672288	0.0673507	0.0663813	0	0	0	0	0	0	0	0	0	0	0	0	0	0	0	0	0	0	0.312745	0.3175	0.516223	0.310751	0.516187	0.838644	0.536343	0.32103	0.195	0.439	0.211
206774_at	Hs.163990	FERM and PDZ domain containing 1 [Source:RefSeq_peptide;Acc:NP_055722]	1	0.235615	0.0664214	0.236589	0.235938	0.234548	0.234645	0.235804	0	0	0	0.413	0	0	0	0.454	0	0	0	0	0	0	0	0	0	0	0.225738	0.225336	0.233127	0.233018	0.226945	0.235304	0.229177	0.226268	0.158	0.167	0.164
206812_at	Hs.2549	Beta-3 adrenergic receptor (Beta-3 adrenoceptor) (Beta-3 adrenoreceptor). [Source:Uniprot/SWISSPROT;Acc:P13945]	1	0.348	0.161095	0.0715261	0.076441	0.0735328	0.0716916	0.0731975	0	0	0	0	0	0	0	0	0	0	0	0	0	0	0	0.347	0.351	0.348	0.200059	0.170922	0.175586	0.172056	0.171837	0.174983	0.170355	0.17202	0.132	0.137	0.136
206906_at	Hs.465862	Intercellular adhesion molecule 5 precursor (ICAM-5) (Telencephalin). [Source:Uniprot/SWISSPROT;Acc:Q9UMF0]	1	0.0205765	0.00635435	0.0212847	0.020735	0.0206436	0.0208204	0.0206314	0	0	0	0	0	0	0	0	0	0	0	0	0	0	0	0	0	0	0.0180707	0.0164978	0.019223	0.0184183	0.0190767	0.0184	0.0199364	0.0195523	0.018	0.019	0.019
206912_at	Hs.159234	Forkhead box protein E1 (Thyroid transcription factor 2) (TTF-2) (Forkhead-related protein FKHL15). [Source:Uniprot/SWISSPROT;Acc:O00358]	1	0.357007	0.100213	0.346512	0.348447	0.348673	0.352623	0.348624	0	0	0	0	0	0	0	0	0	0	0	0	0	0	0	0	0	0	0.350825	0.347514	0.35794	0.361525	0.348539	0.364561	0.32723	0.352105	0.197	0.242	0.231
206939_at	Hs.579550	Netrin receptor DCC precursor (Tumor suppressor protein DCC) (Colorectal cancer suppressor). [Source:Uniprot/SWISSPROT;Acc:P43146]	1	0.104913	0.0251707	0.0641691	0.064406	0.0647718	0.0640524	0.0645401	0	0	0	0	0	0	0	0	0	0	0	0	0	0	0	0	0	0	0.0972309	0.102023	0.104748	0.103779	0.10259	0.105352	0.101035	0.102151	0.055	0.057	0.051
207009_at	Hs.87202	Paired mesoderm homeobox protein 2B (Paired-like homeobox 2B) (PHOX2B homeodomain protein) (Neuroblastoma Phox) (NBPhox). [Source:Uniprot/SWISSPROT;Acc:Q99453]	1	0.376	0.0290045	0.0159234	0.0158942	0.0159003	0.015821	0.0158089	0	0	0	0	0	0	0	0	0	0	0	0	0	0	0	0	0	0	0.012602	0.0130044	0.0134799	0.0130409	0.0130592	0.0135348	0.0131873	0.013297	0.351	0.016	0.581
207151_at	Hs.377783	Pituitary adenylate cyclase-activating polypeptide type I receptor precursor (PACAP type I receptor) (PACAP-R-1). [Source:Uniprot/SWISSPROT;Acc:P41586]	1	0.375578	0.065862	0.380035	0.382052	0.377205	0.381857	0.378352	0	0.397	0.391	0	0	0	0.437	0	0	0	0	0.426	0	0	0	0	0	0	0.228408	0.210612	0.21074	0.20785	0.204997	0.209807	0.203497	0.284889	0.093	0.102	0.102
207260_at	Hs.234759	FEV (ETS oncogene family) [Source:RefSeq_peptide;Acc:NP_059991]	1	0.183799	0.0394389	0.0129358	0.0137299	0.0130714	0.013425	0.0131263	0	0	0	0	0	0	0	0	0	0	0	0	0	0	0	0	0	0	0.204905	0.184841	0.184073	0.174818	0.179958	0.180909	0.183853	0.17811	0.106	0.124	0.113
207443_at	Hs.157688	Orphan nuclear receptor NR2E1 (Nuclear receptor TLX) (Tailless homolog) (Tll) (hTll). [Source:Uniprot/SWISSPROT;Acc:Q9Y466]	1	0.37	0.0857621	0.162004	0.159533	0.161539	0.178281	0.161814	0	0	0	0	0	0	0	0	0	0	0	0	0	0	0	0	0	0	0.155138	0.152047	0.155174	0.153857	0.150968	0.155485	0.142152	0.149029	0.506	0.148	0.142
207451_at	Hs.234763	Homeobox protein Nkx-2.8 (Homeobox protein NK-2 homolog H). [Source:Uniprot/SWISSPROT;Acc:O15522]	1	0.367	0.108236	0.197917	0.197967	0.200065	0.197108	0.201942	0	0	0	0	0	0	0	0	0	0	0	0	0	0	0	0	0	0	0.350423	0.3543	0.355946	0.341643	0.345374	0.35441	0.342192	0.347258	0.342	0.373	0.364
207454_at	Hs.128848	Glutamate receptor, ionotropic kainate 3 precursor (Glutamate receptor 7) (GluR-7) (GluR7) (Excitatory amino acid receptor 5) (EAA5). [Source:Uniprot/SWISSPROT;Acc:Q13003]	1	0.129092	0.0330021	0.0964609	0.097048	0.0960359	0.0955238	0.0969687	0	0	0	0	0	0	0	0	0	0	0	0	0	0	0	0	0	0	0.12163	0.12527	0.129879	0.128617	0.127282	0.129458	0.116911	0.131927	0.069	0.077	0.072
207577_at	Hs.483773	5-hydroxytryptamine 4 receptor (5-HT-4) (Serotonin receptor 4) (5- HT4). [Source:Uniprot/SWISSPROT;Acc:Q13639]	1	0.328	0.0483089	0.137209	0.137524	0.137488	0.135122	0.137597	0	0	0	0	0	0	0	0	0	0	0	0	0	0	0	0	0	0	0.0912682	0.0928229	0.0959323	0.097304	0.0922925	0.0959688	0.091945	0.0916523	0.08	0.072	0.067
207635_s_at	Hs.662282	Potassium voltage-gated channel subfamily H member 1 (Voltage-gated potassium channel subunit Kv10.1) (Ether-a-go-go potassium channel 1) (hEAG1) (h-eag). [Source:Uniprot/SWISSPROT;Acc:O95259]	1	0.377	0.117856	0.241342	0.241364	0.242309	0.240102	0.243541	0	0	0	0	0	0	0	0	0	0	0	0	0	0	0	0	0	0	0.232322	0.234334	0.239803	0.238303	0.233219	0.238761	0.234517	0.233822	0.152	0.178	0.17
207653_at	Hs.166188	Forkhead box protein D2 (Forkhead-related protein FKHL17) (Forkhead- related transcription factor 9) (FREAC-9). [Source:Uniprot/SWISSPROT;Acc:O60548]	1	0.214	0.0559743	0.149298	0.149065	0.149907	0.147194	0.1509	0	0	0	0	0	0	0	0	0	0	0	0	0	0	0	0	0	0	0.1442	0.134708	0.138036	0.141768	0.134013	0.136957	0.125709	0.132568	0.215	0.22	0.214
207690_at	Hs.669953	Homeobox protein aristaless-like 3 (Proline-rich transcription factor ALX3). [Source:Uniprot/SWISSPROT;Acc:O95076]	1	0.384	0.180372	0.0724956	0.0733743	0.0715453	0.0729475	0.0738681	0	0	0	0	0	0	0	0	0	0	0	0	0	0	0	0.384	0.385	0.385	0.159875	0.116527	0.118393	0.111003	0.112997	0.118283	0.11329	0.12035	0.067	0.074	0.064
207708_at	Hs.713204	Epidermis-type lipoxygenase 3 (EC 1.13.11.-) (e-LOX-3). [Source:Uniprot/SWISSPROT;Acc:Q9BYJ1]	1	0.138	0.0285473	0.0325479	0.0333309	0.0328005	0.0346966	0.0331907	0	0	0	0	0	0	0	0	0	0	0	0	0	0	0	0	0	0	0.0585104	0.0643084	0.0640707	0.0605589	0.117021	0.0611625	0.065351	0.0639792	0.132	0.14	0.141
207965_at	Hs.532682	Neurogenin-3 (Protein atonal homolog 5). [Source:Uniprot/SWISSPROT;Acc:Q9Y4Z2]	1	0.392	0.0892107	0.139953	0.139884	0.139987	0.138256	0.139591	0	0	0	0	0	0	0	0	0	0	0	0	0	0	0	0	0	0	0.123093	0.127593	0.128452	0.13019	0.1243	0.128855	0.155632	0.12377	0.089	0.099	0.095
208038_at	Hs.659863	Interleukin-1 receptor-like 2 precursor (IL-1Rrp2) (Interleukin-1 receptor-related protein 2) (IL1R-rp2). [Source:Uniprot/SWISSPROT;Acc:Q9HB29]	1	0.346	0.0506524	0.126726	0.127885	0.128471	0.126239	0.127367	0	0	0	0	0	0	0	0	0	0	0	0	0	0	0	0	0	0	0.11757	0.120697	0.122599	0.116619	0.119362	0.122947	0.122014	0.118356	0.046	0.053	0.049
208048_at	Hs.654419	0	1	0.361	0.108452	0.358948	0.358927	0.361384	0.357915	0.358415	0	0	0	0.405	0	0	0	0	0	0	0	0	0	0	0	0	0	0	0.25471	0.264897	0.269433	0.26583	0.257014	0.266434	0.249479	0.263361	0.351	0.383	0.375
208242_at	Hs.278957	Retinal homeobox protein Rx (Retina and anterior neural fold homeobox protein). [Source:Uniprot/SWISSPROT;Acc:Q9Y2V3]	1	0.391	0.192856	0.149019	0.15087	0.163661	0.199028	0.149352	0	0	0	0	0	0	0	0	0	0	0	0	0	0	0	0.366	0.369	0.42	0.168051	0.164704	0.171818	0.171818	0.170922	0.170099	0.176574	0.172294	0.102	0.114	0.106
208244_at	Hs.387411	Bone morphogenetic protein 3 precursor (BMP-3) (Osteogenin) (BMP-3A). [Source:Uniprot/SWISSPROT;Acc:P12645]	1	0.212154	0.0620294	0.213708	0.212569	0.214002	0.212642	0.212941	0	0	0	0	0	0	0	0	0	0	0	0	0	0	0	0	0	0	0.182445	0.205088	0.208307	0.200918	0.200315	0.506914	0.211252	0.203186	0.161	0.16	0.15
208277_at	Hs.137568	Elongation of very long chain fatty acids protein 3 (Cold-inducible glycoprotein of 30 kDa). [Source:Uniprot/SWISSPROT;Acc:Q9HB03]	1	0.356	0.0484272	0.0999078	0.100474	0.0990538	0.0998037	0.0993647	0	0	0	0	0	0	0	0	0	0	0	0	0	0	0	0	0	0	0.0894575	0.0913597	0.0897867	0.0907561	0.0889271	0.0896953	0.0899879	0.0914329	0.044	0.046	0.049
208305_at	Hs.32405	Progesterone receptor (PR). [Source:Uniprot/SWISSPROT;Acc:P06401]	1	0.164	0.0496742	0.142569	0.142152	0.141975	0.13989	0.141609	0	0	0	0	0	0	0	0	0	0	0	0	0	0.378	0	0	0	0	0.130117	0.14153	0.144566	0.141036	0.140359	0.14784	0.141493	0.140378	0.16	0.163	0.153
208330_at	Hs.436055	Homeobox protein aristaless-like 4. [Source:Uniprot/SWISSPROT;Acc:Q9H161]	1	0.082	0.0212376	0.0443416	0.0443355	0.0440795	0.0443965	0.0441526	0	0	0	0	0	0	0	0	0.37	0	0	0	0	0	0	0	0	0	0.0566814	0.057413	0.0600834	0.0577423	0.0589311	0.0603395	0.0572484	0.0596444	0.079	0.158	0.082
208333_at	Hs.302029	LIM/homeobox protein Lhx5. [Source:Uniprot/SWISSPROT;Acc:Q9H2C1]	1	0.380675	0.073321	0.672282	0.632452	0.659546	0.636543	0.510517	0	0	0	0	0	0	0	0	0	0	0	0	0	0	0	0	0	0	0.105388	0.122398	0.11682	0.11735	0.113271	0.115923	0.106632	0.111278	0.11	0.143	0.136
208349_at	Hs.137674	Transient receptor potential cation channel subfamily A member 1 (Ankyrin-like with transmembrane domains protein 1) (Transformation sensitive-protein p120). [Source:Uniprot/SWISSPROT;Acc:O75762]	1	0.18945	0.0465927	0.188747	0.189225	0.188737	0.191048	0.190304	0	0	0	0	0	0	0	0.405	0	0	0	0	0	0	0	0	0	0	0.132586	0.130848	0.13425	0.135732	0.131251	0.135549	0.12602	0.130391	0.127	0.286	0.134
208463_at	Hs.248112	Gamma-aminobutyric-acid receptor subunit alpha-4 precursor (GABA(A) receptor subunit alpha-4). [Source:Uniprot/SWISSPROT;Acc:P48169]	1	0.278146	0.035696	0.28555	0.280225	0.282188	0.2852	0.279956	0	0	0	0	0	0	0	0	0	0	0	0	0	0	0	0	0	0	0.0531148	0.0612723	0.0595896	0.0583641	0.0604675	0.0619307	0.0630464	0.0618576	0.141	0.076	0.075
208487_at	Hs.129133	LIM homeobox transcription factor 1 beta (LIM/homeobox protein LMX1B) (LIM/homeobox protein 1.2) (LMX-1.2). [Source:Uniprot/SWISSPROT;Acc:O60663]	1	0.383	0.0362802	0.0442725	0.0444392	0.0546817	0.0438966	0.0442502	0	0	0	0	0	0	0	0	0	0	0	0	0	0	0	0	0	0	0.0386655	0.0413542	0.0412262	0.040586	0.0403117	0.0412993	0.0383546	0.0406592	0.034	0.039	0.037
208494_at	Hs.241597	Sodium-dependent proline transporter (Solute carrier family 6 member 7). [Source:Uniprot/SWISSPROT;Acc:Q99884]	1	0.0849093	0.0176716	0.0859456	0.0859702	0.0868725	0.0863787	0.0854337	0	0	0	0	0	0	0	0	0	0	0	0	0	0	0	0	0	0	0.0473351	0.0481216	0.0473534	0.0457073	0.0469144	0.0478289	0.0441343	0.0483228	0.037	0.042	0.044
208495_at	Hs.249125	T-cell leukemia homeobox protein 3 (Homeobox protein Hox-11L2). [Source:Uniprot/SWISSPROT;Acc:O43711]	1	0.177068	0.038836	0.176854	0.174196	0.175696	0.177586	0.174599	0	0	0	0	0	0	0	0	0	0	0	0	0	0	0	0	0	0	0.188664	0.177269	0.179537	0.17169	0.17533	0.178403	0.166935	0.173812	0.027	0.037	0.034
208497_x_at	Hs.248149	Neurogenin-1 (Neurogenic differentiation factor 3) (NeuroD3) (Neurogenic basic-helix-loop-helix protein). [Source:Uniprot/SWISSPROT;Acc:Q92886]	1	0.291144	0.0761896	0.177765	0.178641	0.178415	0.177403	0.178891	0	0	0	0	0	0	0	0	0	0	0	0	0	0	0	0	0	0	0.275652	0.283206	0.292442	0.289205	0.283828	0.290687	0.286352	0.285181	0.186	0.212	0.199
208502_s_at	Hs.84136	Pituitary homeobox 1 (Hindlimb expressed homeobox protein backfoot). [Source:Uniprot/SWISSPROT;Acc:P78337]	1	0.231042	0.032455	0.206993	0.219842	0.233115	0.238066	0.529746	0	0	0	0	0	0	0	0	0	0	0	0	0	0	0	0	0	0	0.106595	0.11682	0.643395	0.12013	0.61296	0.109467	0.115686	0.112393	0.019	0.022	0.023
208510_s_at	Hs.162646	Peroxisome proliferator-activated receptor gamma (PPAR-gamma). [Source:Uniprot/SWISSPROT;Acc:P37231]	1	0.156522	0.0410762	0.158955	0.160088	0.160991	0.161192	0.157686	0	0	0	0	0	0	0	0	0	0	0	0	0	0	0	0	0	0	0.105114	0.10665	0.121703	0.11618	0.120258	0.121465	0.10548	0.110345	0.124	0.125	0.128
208554_at	Hs.553499	POU domain, class 4, transcription factor 3 (Brain-specific homeobox/POU domain protein 3C) (Brn-3C). [Source:Uniprot/SWISSPROT;Acc:Q15319]	1	0.226384	0.0697441	0.224088	0.226683	0.227695	0.230676	0.228945	0	0	0	0	0	0	0	0	0	0	0	0	0	0	0	0	0	0	0.214855	0.219245	0.221934	0.210941	0.21288	0.220745	0.221147	0.217562	0.173	0.203	0.198
208557_at	Hs.679517	Homeobox protein Hox-A6 (Hox-1B). [Source:Uniprot/SWISSPROT;Acc:P31267]	1	0.39	0.0912085	0.23519	0.231829	0.236767	0.232963	0.233865	0	0	0	0	0	0	0	0	0	0	0	0	0	0	0	0	0	0	0.222903	0.231243	0.231134	0.229396	0.359458	0.220672	0.236383	0.27503	0.141	0.161	0.164
208570_at	Hs.248164	Proto-oncogene protein Wnt-1 precursor. [Source:Uniprot/SWISSPROT;Acc:P04628]	1	0.011	0.00203651	0.00312776	0.00295082	0.00298131	0.00301179	0.00289595	0	0	0	0	0	0	0	0	0	0	0	0	0	0	0	0	0	0	0.0026155	0.00279841	0.0029996	0.00276182	0.00274353	0.00288986	0.00278011	0.00276182	0.012	0.012	0.012
208605_s_at	Hs.406293	High affinity nerve growth factor receptor precursor (EC 2.7.10.1) (Neurotrophic tyrosine kinase receptor type 1) (TRK1 transforming tyrosine kinase protein) (p140-TrkA) (Trk-A). [Source:Uniprot/SWISSPROT;Acc:P04629]	1	0.357	0.0596895	0.154175	0.154443	0.154869	0.152845	0.15576	0	0	0	0	0	0	0	0	0	0	0	0	0	0	0	0	0	0	0.141548	0.140597	0.148224	0.145535	0.336083	0.148078	0.138677	0.142847	0.097	0.109	0.11
209543_s_at	Hs.374990	Hematopoietic progenitor cell antigen CD34 precursor. [Source:Uniprot/SWISSPROT;Acc:P28906]	1	0.375	0.0384745	0.0827466	0.0827206	0.0827572	0.0838058	0.0842021	0	0	0	0	0	0	0	0	0	0	0	0	0	0	0	0	0	0	0.0641987	0.0458902	0.0467315	0.0451586	0.0482679	0.0469327	0.0473351	0.0477924	0.03	0.599	0.031
209988_s_at	Hs.712544	Achaete-scute homolog 1 (HASH1). [Source:Uniprot/SWISSPROT;Acc:P50553]	1	0.355	0.119545	0.606379	0.277182	0.245229	0.210405	0.208722	0	0	0	0	0	0	0	0	0	0	0	0	0	0	0	0	0	0	0.166715	0.163167	0.172696	0.172824	0.166478	0.173629	0.157515	0.166313	0.183	0.561	0.468
210021_s_at	Hs.3041	Uracil-DNA glycosylase 2 (EC 3.2.2.-) (UDG2) (Cyclin-like uracil-DNA glycosylase). [Source:Uniprot/SWISSPROT;Acc:P22674]	1	0.369	0.176551	0.199068	0.197217	0.196919	0.199998	0.199229	0	0	0	0	0	0	0	0	0	0	0	0	0	0	0	0.369	0.372	0.37	0.155686	0.156345	0.157845	0.147419	0.152943	0.157296	0.159253	0.155577	0.136	0.496	0.164
210190_at	Hs.118958	Syntaxin-11. [Source:Uniprot/SWISSPROT;Acc:O75558]	1	0.277554	0.0673855	0.256481	0.263306	0.25432	0.252923	0.258636	0	0	0	0	0	0	0	0	0	0	0.408	0	0	0	0	0	0	0	0.310586	0.301094	0.278268	0.275012	0.271445	0.277353	0.265483	0.273878	0.097	0.119	0.113
210248_at	Hs.72290	Protein Wnt-7a precursor. [Source:Uniprot/SWISSPROT;Acc:O00755]	1	0.243882	0.0580352	0.122749	0.123642	0.126684	0.120868	0.123435	0	0	0	0	0	0	0	0.38	0	0	0	0	0	0	0	0	0	0	0.228024	0.236255	0.245016	0.241888	0.237608	0.243809	0.250082	0.242839	0.13	0.309	0.137
210271_at	Hs.322431	Neurogenic differentiation factor 2 (NeuroD2) (NeuroD-related factor) (NDRF). [Source:Uniprot/SWISSPROT;Acc:Q15784]	1	0.0273927	0.00505308	0.0279284	0.0276487	0.0278255	0.0276853	0.0274597	0	0	0	0	0	0	0	0	0	0	0	0	0	0	0	0	0	0	0.0178147	0.0185829	0.0186012	0.0177598	0.0184548	0.0188938	0.0192596	0.0188024	0.006	0.007	0.006
210382_at	Hs.42091	Voltage-dependent calcium channel gamma-like subunit (Neuronal voltage-gated calcium channel gamma-like subunit) (Transmembrane protein 37). [Source:Uniprot/SWISSPROT;Acc:Q8WXS4]	1	0.243553	0.0447225	0.0890672	0.0890734	0.0874029	0.0884211	0.0892075	0	0	0	0	0	0	0	0	0	0	0	0	0	0	0	0	0	0	0.224	0.240901	0.244998	0.239767	0.237736	0.243662	0.240571	0.238852	0.05	0.051	0.052
210393_at	Hs.658889	Leucine-rich repeat-containing G-protein coupled receptor 5 precursor (Orphan G-protein coupled receptor HG38) (G-protein coupled receptor 49) (G-protein coupled receptor 67). [Source:Uniprot/SWISSPROT;Acc:O75473]	1	0.331	0.0438019	0.103062	0.191584	0.105016	0.108406	0.105047	0	0	0	0	0	0	0	0.374	0	0	0	0	0	0	0	0	0	0	0.646871	0.680378	0.0943593	0.738925	0.78498	0.0952189	0.389893	0.31258	0.017	0.02	0.019
210400_at	Hs.436980	Glutamate [NMDA] receptor subunit epsilon-3 precursor (N-methyl D- aspartate receptor subtype 2C) (NR2C) (NMDAR2C). [Source:Uniprot/SWISSPROT;Acc:Q14957]	1	0.0875492	0.0192149	0.0876731	0.0874029	0.088482	0.0878297	0.0874761	0	0	0	0	0	0	0	0	0	0	0	0	0	0	0	0	0	0	0.051615	0.0538464	0.0548707	0.055017	0.0535721	0.0549804	0.0517979	0.0523649	0.046	0.046	0.048
210523_at	Hs.598475	Bone morphogenetic protein receptor type IB precursor (EC 2.7.11.30) (CDw293 antigen). [Source:Uniprot/SWISSPROT;Acc:O00238]	1	0.269	0.0481945	0.0841449	0.0844948	0.088037	0.0828486	0.0843606	0	0	0	0	0	0	0	0	0	0	0	0	0	0	0	0	0	0	0.122764	0.129696	0.13286	0.129312	0.129952	0.133665	0.592786	0.130117	0.339	0.111	0.099
210577_at	Hs.435615	Extracellular calcium-sensing receptor precursor (CaSR) (Parathyroid Cell calcium-sensing receptor). [Source:Uniprot/SWISSPROT;Acc:P41180]	1	0.392	0.0618087	0.135793	0.134336	0.134787	0.135537	0.134153	0	0	0	0	0.385	0	0	0	0	0	0	0	0	0	0	0	0	0	0.115722	0.128105	0.127373	0.128983	0.124904	0.127391	0.129019	0.127062	0.075	0.079	0.078
210614_at	Hs.69049	Alpha-tocopherol transfer protein (Alpha-TTP). [Source:Uniprot/SWISSPROT;Acc:P49638]	1	0.15	0.0450774	0.117422	0.120569	0.119892	0.116393	0.119301	0	0	0	0	0	0	0	0	0	0	0	0	0	0	0	0	0	0	0.14195	0.132001	0.138274	0.134872	0.133025	0.140542	0.134049	0.134031	0.153	0.15	0.179
211011_at	Hs.444842	Collagen alpha-1(XIX) chain precursor (Collagen alpha-1(Y) chain). [Source:Uniprot/SWISSPROT;Acc:Q14993]	1	0.25	0.0526733	0.115569	0.114863	0.113503	0.114332	0.114442	0	0	0	0	0	0	0	0	0	0	0	0	0	0	0	0	0	0	0.114351	0.0870432	0.0945605	0.0987489	0.0907195	0.0990965	0.0857995	0.0968102	0.245	0.253	0.246
211024_s_at	Hs.705388	Thyroid transcription factor 1 (Thyroid nuclear factor 1) (TTF-1) (Homeobox protein Nkx-2.1) (Homeobox protein NK-2 homolog A). [Source:Uniprot/SWISSPROT;Acc:P43699]	1	0.332	0.103899	0.304216	0.306666	0.316384	0.306544	0.308221	0	0	0	0	0	0	0	0	0	0	0	0	0	0	0	0	0	0	0.300435	0.306325	0.31033	0.311099	0.302685	0.315232	0.265281	0.305191	0.449	0.334	0.321
211248_s_at	Hs.166186	Chordin precursor. [Source:Uniprot/SWISSPROT;Acc:Q9H2X0]	1	0.256356	0.0712603	0.248784	0.24704	0.247912	0.247095	0.248887	0	0	0	0	0	0	0	0	0	0	0	0	0	0	0	0	0	0	0.249552	0.258569	0.253173	0.257856	0.251125	0.254929	0.246113	0.250265	0.146	0.181	0.169
211510_s_at	Hs.546246	Corticotropin-releasing factor receptor 2 precursor (CRF-R 2) (CRF2) (Corticotropin-releasing hormone receptor 2) (CRH-R 2). [Source:Uniprot/SWISSPROT;Acc:Q13324]	1	0.244376	0.0719789	0.239986	0.238687	0.238614	0.238736	0.238523	0	0	0	0	0	0	0	0	0	0	0	0	0	0	0	0	0	0	0.236621	0.244394	0.245894	0.234664	0.238614	0.245089	0.235798	0.242272	0.177	0.183	0.184
211550_at	Hs.488293	Epidermal growth factor receptor precursor (EC 2.7.10.1) (Receptor tyrosine-protein kinase ErbB-1). [Source:Uniprot/SWISSPROT;Acc:P00533]	1	0.249	0.0711112	0.221246	0.224665	0.228841	0.222049	0.225336	0	0	0	0	0	0	0	0	0	0	0	0	0	0	0.369	0	0	0	0.215221	0.219099	0.220525	0.220452	0.21374	0.222098	0.222775	0.218404	0.154	0.164	0.158
212960_at	Hs.480819	TBC1 domain family member 9. [Source:Uniprot/SWISSPROT;Acc:Q6ZT07]	1	0.391283	0.107195	0.13074	0.129379	0.115503	0.132153	0.130671	0	0	0	0	0	0	0	0	0	0	0	0	0	0	0	0	0	0	0.525186	0.521893	0.575374	0.543055	0.573582	0.537769	0.534605	0.541555	0.209	0.222	0.222
213568_at	Hs.253247	Protein odd-skipped-related 2. [Source:Uniprot/SWISSPROT;Acc:Q8N2R0]	1	0.39121	0.233834	0.386699	0.384979	0.39271	0.386576	0.382418	0	0	0	0	0	0	0	0.479	0	0	0	0	0	0	0	0.383	0.385	0.383	0.397099	0.358178	0.575283	0.393313	0.381516	0.397483	0.371182	0.391137	0.202	0.247	0.316
213707_s_at	Hs.99348	Homeobox protein DLX-5. [Source:Uniprot/SWISSPROT;Acc:P56178]	1	0.215	0.0305498	0.653291	0.630086	0.655308	0.741419	0.623496	0	0	0	0	0	0	0	0	0	0	0	0	0	0	0	0	0	0	0.0407506	0.0388484	0.0404031	0.0394886	0.0760508	0.0404946	0.894045	0.0410616	0.032	0.039	0.566
213844_at	Hs.655218	Homeobox protein Hox-A5 (Hox-1C). [Source:Uniprot/SWISSPROT;Acc:P20719]	1	0.396	0.0647634	0.0534058	0.117185	0.0527002	0.053566	0.257423	0	0	0	0	0	0	0	0	0	0	0	0	0	0	0	0	0	0	0.223909	0.225592	0.642335	0.213209	0.635165	0.0891283	0.830431	0.759849	0.517	0.007	0.403
214265_at	Hs.171311	Integrin alpha-8 precursor [Contains: Integrin alpha-8 heavy chain; Integrin alpha-8 light chain]. [Source:Uniprot/SWISSPROT;Acc:P53708]	1	0.383	0.0945762	0.0620879	0.0605589	0.0607784	0.0617905	0.0601261	0	0	0	0	0	0	0	0	0	0	0	0	0	0	0	0	0	0	0.295277	0.292186	0.904013	0.294345	0.344881	0.88351	0.685609	0.301953	0.38	0.389	0.381
214438_at	Hs.74870	Homeobox protein HLX1 (Homeobox protein HB24). [Source:Uniprot/SWISSPROT;Acc:Q14774]	1	0.290833	0.0810026	0.0877421	0.0883113	0.090116	0.0899331	0.0884942	0	0	0	0	0	0	0	0	0	0	0	0	0	0	0	0	0	0	0.684329	0.690255	0.609211	0.740846	0.783133	0.290065	0.271464	0.638384	0.18	0.49	0.484
214504_at	Hs.654423	Histo-blood group ABO system transferase (NAGAT) [Includes: Glycoprotein-fucosylgalactoside alpha-N- acetylgalactosaminyltransferase (EC 2.4.1.40) (Fucosylglycoprotein alpha-N-acetylgalactosaminyltransferase) (Histo-blood group A transferase) (A transfera [Source:Uniprot/SWISSPROT;Acc:P16442]	1	0.0697772	0.015306	0.0689531	0.0696492	0.0701369	0.0690822	0.0694785	0	0	0	0	0	0	0	0	0	0	0	0	0	0	0	0	0	0	0.0805136	0.0702894	0.0658814	0.0914877	0.0645645	0.0616198	0.0686615	0.0728134	0.018	0.018	0.019
214520_at	Hs.436448	Forkhead box protein C2 (Forkhead-related protein FKHL14) (Mesenchyme fork head protein 1) (MFH-1 protein) (Transcription factor FKH-14). [Source:Uniprot/SWISSPROT;Acc:Q99958]	1	0.106	0.0253822	0.0622667	0.0614186	0.0601017	0.0613881	0.0623697	0	0	0	0	0	0	0	0	0	0	0	0	0	0	0	0	0	0	0.0512126	0.0568643	0.0581081	0.054578	0.0566631	0.0582178	0.0543586	0.0569741	0.097	0.107	0.109
214558_at	Hs.123034	Probable G-protein coupled receptor 12. [Source:Uniprot/SWISSPROT;Acc:P47775]	1	0.0271793	0.00670282	0.0281479	0.0276914	0.0277829	0.027917	0.0277036	0	0	0	0	0	0	0	0	0	0	0	0	0	0	0	0	0	0	0.0106815	0.0105352	0.0109558	0.0105169	0.0104986	0.0108644	0.180909	0.0109376	0.025	0.027	0.026
214639_s_at	Hs.67397	Homeobox protein Hox-A1 (Hox-1F). [Source:Uniprot/SWISSPROT;Acc:P49639]	1	0.38	0.0863769	0.877749	0.878486	0.832547	0.743376	0.645365	0	0	0	0	0	0	0	0	0	0	0	0	0	0	0	0	0	0	0.75043	0.769689	0.190602	0.759026	0.753045	0.189304	0.735304	0.717398	0.372	0.025	0.388
214652_at	Hs.2624	D(1A) dopamine receptor. [Source:Uniprot/SWISSPROT;Acc:P21728]	1	0.289095	0.0814299	0.290663	0.289388	0.289022	0.287522	0.29026	0	0	0	0	0	0	0	0.395	0	0	0	0	0	0	0	0	0	0	0.267184	0.278469	0.557669	0.271701	0.28156	0.41164	0.334876	0.26883	0.193	0.214	0.205
214655_at	Hs.46332	Sphingosine 1-phosphate receptor GPR6 (G-protein coupled receptor 6). [Source:Uniprot/SWISSPROT;Acc:P46095]	1	0.308629	0.0699902	0.259274	0.257776	0.260916	0.294113	0.257014	0	0	0	0	0	0	0	0	0.413	0.432	0	0	0	0	0	0	0	0	0.273677	0.239931	0.25652	0.255295	0.247723	0.255313	0.274097	0.250722	0.116	0.123	0.119
214822_at	Hs.495918	Protein FAM5B precursor (BMP/retinoic acid-inducible neural-specific protein 2) (DBCCR1-like protein 2). [Source:Uniprot/SWISSPROT;Acc:Q9C0B6]	1	0.131086	0.038367	0.129496	0.132007	0.131677	0.133598	0.131068	0	0	0	0	0	0	0	0	0	0	0	0	0	0	0	0	0	0	0.11585	0.125251	0.124044	0.123404	0.121813	0.125123	0.11724	0.119801	0.265	0.103	0.105
214859_at	Hs.483390	Follistatin-related protein 4 precursor (Follistatin-like 4). [Source:Uniprot/SWISSPROT;Acc:Q6MZW2]	1	0.216154	0.0378913	0.0433721	0.0442867	0.0436771	0.0440185	0.0440673	0	0	0	0	0	0	0	0	0	0	0	0	0	0	0	0	0	0	0.189359	0.214435	0.217928	0.206478	0.211856	0.215221	0.222958	0.210886	0.035	0.05	0.041
214921_at	Hs.144795	Calcium-activated potassium channel subunit alpha 1 (Calcium-activated potassium channel, subfamily M subunit alpha 1) (Maxi K channel) (MaxiK) (BK channel) (K(VCA)alpha) (BKCA alpha) (KCa1.1) (Slowpoke homolog) (Slo homolog) (Slo-alpha) (Slo1) (hSlo). [Source:Uniprot/SWISSPROT;Acc:Q12791]	1	0.1902	0.0544116	0.191552	0.19156	0.193255	0.191627	0.192822	0	0	0	0	0	0	0	0	0	0	0	0	0	0	0	0	0	0	0.176556	0.186908	0.189505	0.177744	0.183634	0.187877	0.190877	0.186634	0.138	0.138	0.134
215632_at	Hs.567563	Neurogenin-2 (Protein atonal homolog 4). [Source:Uniprot/SWISSPROT;Acc:Q9H2A3]	1	0.351947	0.0982587	0.349877	0.352806	0.351142	0.347966	0.351556	0	0	0	0	0	0	0	0	0	0	0	0	0	0	0	0	0	0	0.347258	0.329041	0.343948	0.34916	0.335315	0.353166	0.323188	0.335607	0.212	0.24	0.233
215664_s_at	Hs.654492	Ephrin type-A receptor 5 precursor (EC 2.7.10.1) (Tyrosine-protein kinase receptor EHK-1) (EPH homology kinase 1) (Receptor protein- tyrosine kinase HEK7). [Source:Uniprot/SWISSPROT;Acc:P54756]	1	0.294168	0.0850873	0.291919	0.295162	0.294467	0.294906	0.294454	0	0	0	0	0	0	0	0	0	0	0	0	0	0	0	0	0	0	0.285017	0.282785	0.296466	0.297436	0.286114	0.298551	0.273347	0.29985	0.208	0.204	0.197
216047_x_at	Hs.194766	Seizure 6-like protein precursor. [Source:Uniprot/SWISSPROT;Acc:Q9BYH1]	1	0.395	0.286924	0.170466	0.170258	0.170843	0.169136	0.250869	0.4	0.398	0.4	0.402	0.397	0.403	0.402	0.399	0.399	0.452	0.399	0.4	0.398	0.395	0.396	0.347	0.351	0.348	0.141164	0.140999	0.147639	0.146871	0.143871	0.147364	0.146761	0.141548	0.067	0.079	0.081
216865_at	Hs.409662	Collagen alpha-1(XIV) chain precursor (Undulin). [Source:Uniprot/SWISSPROT;Acc:Q05707]	1	0.368201	0.0834166	0.366565	0.372919	0.368798	0.366731	0.367189	0	0	0	0	0	0	0	0	0	0	0	0	0	0	0	0	0.353	0	0.399038	0.338369	0.370798	0.373706	0.361726	0.384845	0.328968	0.374675	0.084	0.091	0.089
217184_s_at	Hs.434481	Inositol-trisphosphate 3-kinase A (EC 2.7.1.127) (Inositol 1,4,5- trisphosphate 3-kinase A) (IP3K A) (IP3 3-kinase A). [Source:Uniprot/SWISSPROT;Acc:P23677]	1	0.394	0.182477	0.118567	0.120527	0.12027	0.118826	0.204277	0.395	0.392	0.394	0.396	0.391	0.397	0.396	0.393	0.393	0.388	0.393	0.394	0.391	0.389	0.39	0	0	0	0.128745	0.123514	0.119892	0.11468	0.133994	0.12238	0.122453	0.120825	0.028	0.035	0.031
218876_at	Hs.534458	Tubulin polymerization-promoting protein family member 3. [Source:Uniprot/SWISSPROT;Acc:Q9BW30]	1	0.24929	0.0534011	0.253258	0.249625	0.248912	0.253984	0.250472	0	0	0	0	0	0	0	0	0	0	0	0	0	0	0	0	0	0	0.124849	0.108589	0.111296	0.112247	0.448787	0.111406	0.108699	0.113582	0.167	0.465	0.198
219414_at	Hs.158529	Calsyntenin-2 precursor (Alcadein-gamma). [Source:Uniprot/SWISSPROT;Acc:Q9H4D0]	1	0.377	0.210463	0.271118	0.266836	0.270708	0.270714	0.264385	0	0	0	0	0	0	0	0	0	0	0	0	0	0	0	0.373	0.376	0.374	0.18186	0.18122	0.196547	0.19298	0.191316	0.195651	0.174544	0.19854	0.303	0.186	0.4
219568_x_at	Hs.8619	Transcription factor SOX-18. [Source:Uniprot/SWISSPROT;Acc:P35713]	1	0.0123947	0.00394114	0.0122855	0.0123886	0.0125105	0.0124191	0.0122666	0	0	0	0	0	0	0	0	0	0	0	0	0	0	0	0	0	0	0.0110656	0.0115594	0.012163	0.0116875	0.0115777	0.0122362	0.011724	0.0119435	0.012	0.013	0.013
219614_s_at	Hs.413095	Sodium- and chloride-dependent transporter XTRP3 (Solute carrier family 6 member 20) (Neurotransmitter transporter rB21A homolog). [Source:Uniprot/SWISSPROT;Acc:Q9NP91]	1	0.372	0.132565	0.270409	0.273384	0.274805	0.275585	0.273232	0	0	0	0	0	0	0	0	0	0	0	0	0	0	0	0	0	0	0.246315	0.274024	0.27717	0.265373	0.267476	0.275195	0.274957	0.270695	0.215	0.229	0.224
219727_at	Hs.71377	Dual oxidase 2 precursor (EC 1.6.3.1) (EC 1.11.1.-) (NADPH oxidase/peroxidase DUOX2) (NADPH thyroid oxidase 2) (Thyroid oxidase 2) (NADH/NADPH thyroid oxidase p138-tox) (p138 thyroid oxidase) (Large NOX 2) (Long NOX 2). [Source:Uniprot/SWISSPROT;Acc:Q9NRD8]	1	0.205997	0.056334	0.202553	0.208941	0.209954	0.204905	0.260916	0	0	0	0	0	0	0	0	0	0	0	0	0	0	0	0	0	0	0.206789	0.193657	0.203954	0.203589	0.197498	0.20304	0.190273	0.199071	0.116	0.136	0.13
219734_at	Hs.591291	SID1 transmembrane family member 1 precursor. [Source:Uniprot/SWISSPROT;Acc:Q9NXL6]	1	0.37	0.184981	0.248953	0.262501	0.259587	0.257984	0.260282	0.477	0.426	0	0	0	0	0	0	0	0	0	0	0	0	0	0.398	0.373	0.371	0.344533	0.344368	0.355068	0.353386	0.345941	0.357098	0.338369	0.351172	0.17	0.177	0.175
219789_at	Hs.237028	Atrial natriuretic peptide clearance receptor precursor (ANP-C) (ANPRC) (NPR-C) (Atrial natriuretic peptide C-type receptor). [Source:Uniprot/SWISSPROT;Acc:P17342]	1	0.395	0.0740053	0.138896	0.139774	0.139061	0.137134	0.140359	0	0	0	0	0	0	0	0	0	0	0	0	0	0	0	0	0	0	0.157607	0.147767	0.1534	0.149742	0.155229	0.150199	0.139372	0.418462	0.358	0.202	0.395
219825_at	Hs.91546	Cytochrome P450 26B1 (EC 1.14.-.-) (P450 26A2) (P450 retinoic acid- inactivating 2) (P450RAI-2) (Retinoic acid-metabolizing cytochrome). [Source:Uniprot/SWISSPROT;Acc:Q9NR63]	1	0.255149	0.0659404	0.245413	0.242742	0.241199	0.240492	0.242949	0	0	0	0	0	0	0	0	0	0	0	0	0	0	0	0	0	0	0.250357	0.270823	0.266269	0.269086	0.27364	0.280097	0.697571	0.615411	0.064	0.185	0.416
219835_at	Hs.373642	PR domain zinc finger protein 8 (PR domain-containing protein 8). [Source:Uniprot/SWISSPROT;Acc:Q9NQV8]	1	0.064	0.0200041	0.0635248	0.0639548	0.0638329	0.0633208	0.0638512	0	0	0	0	0	0	0	0	0	0	0	0	0	0	0	0	0	0	0.0567729	0.0591323	0.0603395	0.0607053	0.058858	0.0607236	0.0566266	0.0588397	0.064	0.065	0.064
220025_at	Hs.210862	T-brain-1 protein (T-box brain protein 1) (TBR-1) (TES-56). [Source:Uniprot/SWISSPROT;Acc:Q16650]	1	0.0521881	0.0155129	0.0516824	0.0517857	0.0524137	0.052432	0.0515967	0	0	0	0	0	0	0	0	0	0	0	0	0	0	0	0	0	0	0.0465852	0.0457987	0.0481765	0.048652	0.0468779	0.0485971	0.0489447	0.0476095	0.038	0.049	0.048
220080_at	Hs.710714	Heat shock factor protein 4 (HSF 4) (Heat shock transcription factor 4) (HSTF 4) (hHSF4). [Source:Uniprot/SWISSPROT;Acc:Q9ULV5]	1	0.339	0.137049	0.0933839	0.143908	0.0963407	0.0956396	0.102011	0	0	0	0	0.395	0	0	0	0	0.411	0.398	0	0	0	0	0.335	0.34	0.337	0.210722	0.106632	0.105553	0.101438	0.102334	0.175989	0.0965175	0.100212	0.05	0.049	0.051
220313_at	Hs.170053	Probable G-protein coupled receptor 88 (Striatum-specific G-protein coupled receptor). [Source:Uniprot/SWISSPROT;Acc:Q9GZN0]	1	0.244809	0.0700224	0.24574	0.244565	0.245052	0.242583	0.244114	0	0	0	0	0	0	0	0	0	0	0	0	0	0	0	0	0	0	0.227841	0.235267	0.24454	0.241175	0.235468	0.243095	0.233146	0.236218	0.159	0.181	0.174
220559_at	Hs.271977	Homeobox protein engrailed-1 (Hu-En-1). [Source:Uniprot/SWISSPROT;Acc:Q05925]	1	0.303734	0.0536274	0.556542	0.349356	0.351142	0.304971	0.31066	0	0	0	0	0	0	0	0	0	0	0	0	0	0	0	0	0	0	0.171745	0.134287	0.135476	0.136207	0.134269	0.136043	0.169166	0.133574	0.116	0.134	0.137
220581_at	Hs.660044	Coiled coil-containing protein C6orf97. [Source:Uniprot/SWISSPROT;Acc:Q8IYT3]	1	0.216014	0.0605647	0.213954	0.215435	0.215764	0.2178	0.215489	0	0	0	0	0	0	0	0	0	0	0	0	0	0	0	0	0	0	0.189194	0.209771	0.212697	0.204302	0.206241	0.211746	0.208893	0.207777	0.21	0.147	0.139
220634_at	Hs.143907	T-box transcription factor TBX4 (T-box protein 4). [Source:Uniprot/SWISSPROT;Acc:P57082]	1	0.348	0.185747	0.324837	0.322646	0.322896	0.324761	0.322262	0	0	0	0	0	0	0	0	0	0	0	0	0	0	0	0.346	0.351	0.347	0.293778	0.317957	0.323499	0.316714	0.313842	0.32189	0.319055	0.371657	0.049	0.052	0.053
220684_at	Hs.272409	T-box transcription factor TBX21 (T-box protein 21) (Transcription factor TBLYM) (T-cell-specific T-box transcription factor T-bet). [Source:Uniprot/SWISSPROT;Acc:Q9UL17]	1	0.378	0.116909	0.144253	0.143987	0.143414	0.146352	0.143755	0	0	0	0	0	0	0	0	0	0	0	0	0	0	0.402	0	0	0	0.214874	0.225555	0.226854	0.225555	0.221092	0.226214	0.215806	0.22133	0.111	0.111	0.11
220799_at	Hs.227098	Chorion-specific transcription factor GCMb (Glial cells missing homolog 2) (GCM motif protein 2) (hGCMb). [Source:Uniprot/SWISSPROT;Acc:O75603]	1	0.182908	0.0491774	0.179183	0.181915	0.182969	0.176446	0.180269	0	0	0	0	0	0	0	0	0	0	0	0	0	0	0	0	0.421	0.411	0.152559	0.145444	0.154863	0.154955	0.150364	0.154717	0.141694	0.18592	0.127	0.146	0.138
220927_s_at	Hs.500750	Heparanase-2 (EC 3.2.-.-) (Hpa2). [Source:Uniprot/SWISSPROT;Acc:Q8WWQ2]	1	0.22764	0.0507464	0.22813	0.228274	0.230835	0.227573	0.231786	0	0	0	0	0	0	0	0	0	0	0	0	0	0	0	0	0	0	0.16966	0.168252	0.177159	0.186414	0.175989	0.176226	0.169971	0.175001	0.094	0.1	0.097
221168_at	Hs.287386	PR domain zinc finger protein 13 (PR domain-containing protein 13). [Source:Uniprot/SWISSPROT;Acc:Q9H4Q3]	1	0.36	0.115867	0.294336	0.295149	0.295168	0.292546	0.294546	0	0.471	0.442	0	0	0	0	0	0.449	0	0	0.451	0	0	0	0	0	0.331	0.300618	0.286901	0.296741	0.29579	0.287413	0.297619	0.277371	0.29012	0.352	0.206	0.19
221197_s_at	Hs.302002	Choline O-acetyltransferase (EC 2.3.1.6) (CHOACTase) (Choline acetylase) (ChAT). [Source:Uniprot/SWISSPROT;Acc:P28329]	1	0.308209	0.0633187	0.207986	0.206588	0.208527	0.210271	0.207649	0	0	0	0	0	0	0	0	0	0	0	0	0	0	0	0	0	0	0.294143	0.306965	0.309562	0.295991	0.299503	0.307623	0.308556	0.304368	0.066	0.07	0.063
221254_s_at	Hs.183983	Membrane-associated phosphatidylinositol transfer protein 3 (Phosphatidylinositol transfer protein, membrane-associated 3) (Pyk2 N-terminal domain-interacting receptor 1) (NIR-1). [Source:Uniprot/SWISSPROT;Acc:Q9BZ71]	1	0.0597359	0.0156991	0.0286783	0.0295143	0.0287461	0.0286913	0.0292766	0	0	0	0	0	0	0	0	0	0	0	0	0	0	0	0	0	0	0.0685152	0.057724	0.0614186	0.0616747	0.0592238	0.0613088	0.0610162	0.0592055	0.041	0.048	0.045
221289_at	Hs.249196	Homeobox protein DLX-6. [Source:Uniprot/SWISSPROT;Acc:P56179]	1	0.093	0.0262732	0.0784625	0.0833608	0.0795137	0.083062	0.0785992	0	0	0	0	0	0	0	0	0	0	0	0	0	0	0	0	0	0	0.144694	0.0717343	0.0742949	0.0747887	0.136299	0.0748253	0.0750265	0.0730146	0.158	0.09	0.085
221295_at	Hs.249129	Cell death activator CIDE-A (Cell death-inducing DFFA-like effector A). [Source:Uniprot/SWISSPROT;Acc:O60543]	1	0.084696	0.0256169	0.0859943	0.0860555	0.0849337	0.0856775	0.0867688	0	0	0	0	0	0	0.381	0	0	0.396	0	0	0	0	0	0	0	0	0.0767275	0.0797088	0.0809708	0.0821597	0.079215	0.0810074	0.0795808	0.0792516	0.07	0.077	0.072
221310_at	Hs.709649	Fibroblast growth factor 14 (FGF-14) (Fibroblast growth factor homologous factor 4) (FHF-4). [Source:Uniprot/SWISSPROT;Acc:Q92915]	1	0.109363	0.0319289	0.10821	0.10801	0.107577	0.108437	0.108613	0	0	0	0	0	0	0	0	0	0	0	0	0	0	0	0	0	0	0.0999927	0.0992794	0.107236	0.105498	0.102645	0.106998	0.105626	0.102224	0.089	0.086	0.079
221325_at	Hs.510191	Potassium channel subfamily K member 13 (Tandem pore domain halothane- inhibited potassium channel 1) (THIK-1). [Source:Uniprot/SWISSPROT;Acc:Q9HB14]	1	0.151656	0.0431168	0.154326	0.154028	0.152955	0.156272	0.163521	0	0	0	0	0	0	0	0	0	0	0	0	0	0	0	0	0	0	0.143084	0.147145	0.148828	0.149303	0.145206	0.149651	0.149852	0.145791	0.096	0.112	0.11
221330_at	Hs.535891	Muscarinic acetylcholine receptor M2. [Source:Uniprot/SWISSPROT;Acc:P08172]	1	0.00908415	0.00282822	0.00912723	0.00913902	0.00915731	0.00915731	0.00904757	0	0	0	0	0	0	0	0	0	0	0	0	0	0	0	0	0	0	0.00969382	0.00855983	0.00883418	0.00841351	0.00852325	0.00909024	0.00850496	0.00852325	0.008	0.01	0.009
221336_at	Hs.532680	Protein atonal homolog 1 (Helix-loop-helix protein hATH-1). [Source:Uniprot/SWISSPROT;Acc:Q92858]	1	0.076	0.0144884	0.024947	0.0249235	0.0252344	0.0251613	0.0250515	0	0	0	0	0	0	0	0	0	0	0	0	0	0	0	0	0	0.358	0.0204485	0.0232286	0.0229908	0.0226799	0.023192	0.0235761	0.0239053	0.0235761	0.072	0.074	0.205
221351_at	Hs.247940	5-hydroxytryptamine 1A receptor (5-HT-1A) (Serotonin receptor 1A) (5- HT1A) (G-21). [Source:Uniprot/SWISSPROT;Acc:P08908]	1	0.266196	0.0671079	0.268986	0.264202	0.267348	0.268202	0.265025	0	0	0	0.372	0	0	0	0	0	0	0	0	0	0	0	0	0	0.387	0.236987	0.266726	0.263398	0.255076	0.25941	0.260654	0.271756	0.264367	0.105	0.107	0.109
221359_at	Hs.248114	Glial cell line-derived neurotrophic factor precursor (Astrocyte- derived trophic factor) (ATF) (hGDNF). [Source:Uniprot/SWISSPROT;Acc:P39905]	1	0.267623	0.0769494	0.271311	0.270171	0.270183	0.268312	0.271134	0	0	0	0	0	0	0	0	0	0	0	0	0	0	0	0	0	0	0.259374	0.264056	0.268318	0.268153	0.259502	0.266068	0.257051	0.260252	0.158	0.188	0.186
221413_at	Hs.435074	Voltage-gated potassium channel subunit beta-3 (K(+) channel subunit beta-3) (Kv-beta-3). [Source:Uniprot/SWISSPROT;Acc:O43448]	1	0.119149	0.0325006	0.119054	0.118917	0.118819	0.1171	0.119051	0	0	0	0	0	0	0	0	0	0	0	0	0.437	0	0	0	0	0	0.106321	0.108845	0.113582	0.11254	0.110327	0.17266	0.153748	0.108809	0.068	0.08	0.076
221796_at	Hs.494312	BDNF/NT-3 growth factors receptor precursor (EC 2.7.10.1) (Neurotrophic tyrosine kinase receptor type 2) (TrkB tyrosine kinase) (GP145-TrkB) (Trk-B). [Source:Uniprot/SWISSPROT;Acc:Q16620]	1	0.335193	0.0939406	0.620532	0.350965	0.336687	0.334608	0.335839	0	0	0	0	0	0	0	0	0	0	0	0	0	0	0	0	0	0	0.305044	0.30605	0.32167	0.31408	0.308849	0.325109	0.309178	0.313001	0.246	0.247	0.657
221884_at	Hs.656395	Ecotropic virus integration site 1 protein homolog (EVI-1). [Source:Uniprot/SWISSPROT;Acc:Q03112]	1	0.399	0.125058	0.345353	0.344009	0.34899	0.344283	0.341936	0	0	0	0	0	0	0	0	0	0	0	0	0	0	0	0	0	0	0.366664	0.396441	0.35911	0.370816	0.395179	0.381607	0.956634	0.78776	0.466	0.26	0.264
221942_s_at	Hs.24258	Guanylate cyclase soluble subunit alpha-3 (EC 4.6.1.2) (GCS-alpha-3) (Soluble guanylate cyclase large subunit) (GCS-alpha-1). [Source:Uniprot/SWISSPROT;Acc:Q02108]	1	0.187	0.0539156	0.348812	0.344496	0.283005	0.418261	0.434259	0	0	0	0	0	0	0	0	0	0	0	0	0	0	0	0	0	0	0.135311	0.131068	0.13169	0.124063	0.253118	0.132074	0.114972	0.129751	0.189	0.195	0.28
221950_at	Hs.202095	Homeobox protein EMX2 (Empty spiracles homolog 2) (Empty spiracles- like protein 2). [Source:Uniprot/SWISSPROT;Acc:Q04743]	1	0.364	0.0945115	0.70266	0.679299	0.676653	0.749009	0.447861	0	0	0	0	0	0	0	0	0	0	0	0	0	0	0	0	0	0	0.145133	0.144273	0.145627	0.148663	0.149321	0.148279	0.396989	0.147328	0.306	0.385	0.113
222095_s_at	Hs.400696	UPF0417 protein C1orf76 (Neuroblastoma-derived secretory protein). [Source:Uniprot/SWISSPROT;Acc:Q96GL9]	1	0.355	0.0645148	0.111338	0.110473	0.112235	0.110717	0.11015	0	0	0	0	0	0	0	0	0	0	0	0	0	0	0	0	0	0	0.262739	0.210886	0.19512	0.194059	0.243845	0.209112	0.2148	0.209752	0.08	0.087	0.081
223709_s_at	Hs.121540	Protein Wnt-10a precursor. [Source:Uniprot/SWISSPROT;Acc:Q9GZT5]	1	0.296741	0.0541302	0.174389	0.173471	0.172337	0.173763	0.17572	0	0	0	0	0	0	0	0	0	0	0	0	0	0	0	0	0	0	0.309416	0.294381	0.295296	0.298332	0.288656	0.294107	0.291437	0.291601	0.026	0.03	0.029
223775_at	Hs.507991	Hedgehog-interacting protein precursor (HHIP) (HIP). [Source:Uniprot/SWISSPROT;Acc:Q96QV1]	1	0.300173	0.0926924	0.298945	0.301728	0.300886	0.297552	0.299856	0	0	0	0	0	0	0	0	0.369	0	0	0	0	0	0	0	0	0	0.299192	0.289022	0.302063	0.301789	0.293046	0.307715	0.283297	0.294217	0.244	0.267	0.438
223810_at	Hs.508201	Kelch-like protein 1. [Source:Uniprot/SWISSPROT;Acc:Q9NR64]	1	0.349197	0.101326	0.345674	0.34885	0.349087	0.344039	0.348197	0	0	0	0	0	0	0	0	0	0	0	0	0	0	0	0	0	0	0.344643	0.336815	0.351758	0.353075	0.341533	0.762008	0.326206	0.345594	0.236	0.259	0.249
223816_at	Hs.512668	Thymic stromal cotransporter homolog. [Source:Uniprot/SWISSPROT;Acc:Q9BY10]	1	0.191462	0.0532392	0.19095	0.192358	0.190633	0.188164	0.191669	0	0	0	0	0	0	0	0	0	0	0	0	0	0	0	0	0	0	0.1917	0.184823	0.194462	0.192724	0.188334	0.193383	0.181476	0.192157	0.11	0.129	0.122
223835_x_at	Hs.202247	Homeobox protein orthopedia. [Source:Uniprot/SWISSPROT;Acc:Q5XKR4]	1	0.222306	0.0631418	0.227362	0.223068	0.225537	0.223854	0.223049	0	0	0	0	0	0	0	0	0	0	0	0	0	0	0	0	0	0.329	0.207539	0.21074	0.213191	0.21363	0.207228	0.212807	0.211453	0.21138	0.136	0.155	0.147
223987_at	Hs.432379	Chordin-like protein 2 precursor (Chordin-related protein 2) (Breast tumor novel factor 1) (BNF-1). [Source:Uniprot/SWISSPROT;Acc:Q6WN34]	1	0.223086	0.0473437	0.224496	0.223074	0.222653	0.224061	0.224708	0	0	0	0	0	0	0	0	0	0	0	0	0	0	0	0	0	0	0.142188	0.147053	0.150785	0.150016	0.146761	0.150675	0.138164	0.144475	0.096	0.102	0.099
224072_s_at	Hs.493037	Potassium channel subfamily K member 9 (Acid-sensitive potassium channel protein TASK-3) (TWIK-related acid-sensitive K(+) channel 3) (Two pore potassium channel KT3.2). [Source:Uniprot/SWISSPROT;Acc:Q9NPC2]	1	0.170611	0.0257999	0.0372263	0.037306	0.0385314	0.0376047	0.0383668	0	0	0	0	0	0	0	0	0	0	0	0	0	0	0	0	0	0	0.169843	0.162436	0.169331	0.161759	0.171453	0.168416	0.137524	0.170373	0.006	0.007	0.007
224099_at	Hs.657413	Potassium voltage-gated channel subfamily H member 7 (Voltage-gated potassium channel subunit Kv11.3) (Ether-a-go-go-related gene potassium channel 3) (HERG-3) (Ether-a-go-go-related protein 3) (Eag- related protein 3). [Source:Uniprot/SWISSPROT;Acc:Q9NS40]	1	0.016	0.00458705	0.0132651	0.0133824	0.0134189	0.0135287	0.013297	0	0	0	0	0	0	0	0	0	0	0	0	0	0	0	0	0	0	0.0136994	0.0124739	0.0129129	0.0125654	0.0129312	0.0131507	0.0125288	0.0126203	0.015	0.018	0.017
224100_s_at	Hs.299315	Dihydropyrimidinase-related protein 5 (DRP-5) (ULIP6 protein) (Collapsin response mediator protein 5) (CRMP-5) (CRMP3-associated molecule) (CRAM). [Source:Uniprot/SWISSPROT;Acc:Q9BPU6]	1	0.311635	0.056938	0.442411	0.387381	0.433405	0.405708	0.35216	0	0	0	0	0	0	0	0	0	0	0	0	0	0	0	0	0	0	0.211216	0.216977	0.219629	0.214416	0.213648	0.218715	0.214416	0.215276	0.05	0.067	0.06
224389_s_at	Hs.658842	Collagen alpha-1(XXV) chain (CLAC-P) (Alzheimer disease amyloid- associated protein) (AMY) [Contains: Collagen-like Alzheimer amyloid plaque component (CLAC)]. [Source:Uniprot/SWISSPROT;Acc:Q9BXS0]	1	0.365622	0.0967645	0.241509	0.248515	0.25018	0.247174	0.246979	0	0	0	0	0	0	0	0	0	0	0	0	0	0	0	0	0	0	0.36147	0.359769	0.367286	0.372663	0.358635	0.366573	0.459194	0.361872	0.232	0.253	0.239
224527_at	Hs.656032	Cadherin-23 precursor (Otocadherin). [Source:Uniprot/SWISSPROT;Acc:Q9H251]	1	0.221293	0.0593941	0.22108	0.222415	0.221604	0.222049	0.223799	0	0	0	0	0	0	0	0	0	0	0	0	0	0	0	0	0	0	0.201193	0.193876	0.197845	0.197608	0.192303	0.196967	0.195651	0.19384	0.134	0.151	0.144
224552_s_at	Hs.647233	Potassium channel subfamily K member 4 (TWIK-related arachidonic acid- stimulated potassium channel protein) (TRAAK) (Two pore K(+) channel KT4.1). [Source:Uniprot/SWISSPROT;Acc:Q9NYG8]	1	0.07	0.0198071	0.0690182	0.0682591	0.0679238	0.0682408	0.0680518	0	0	0	0	0	0	0	0	0	0	0	0	0	0	0	0	0	0	0.0449208	0.0440977	0.0466584	0.0451952	0.0454512	0.0500969	0.04386	0.0448294	0.068	0.071	0.072
225763_at	Hs.493867	RCSD domain containing 1 [Source:RefSeq_peptide;Acc:NP_443094]	1	0.191901	0.054762	0.194647	0.19234	0.195077	0.194645	0.192486	0	0	0	0	0	0	0	0	0	0.431	0	0	0	0	0	0	0	0	0.184311	0.190913	0.192212	0.187548	0.622929	0.191243	0.178641	0.187676	0.12	0.134	0.264
226522_at	Hs.708197	Podocan precursor. [Source:Uniprot/SWISSPROT;Acc:Q7Z5L7]	1	0.363	0.194687	0.283751	0.281962	0.284419	0.280859	0.28298	0	0.406	0	0.392	0	0.412	0	0	0	0	0	0	0	0	0	0.363	0.355	0.364	0.295479	0.318872	0.305831	0.307276	0.311227	0.320207	0.282968	0.315324	0.122	0.141	0.132
226560_at	Hs.210043	Sphingosine-1-phosphate phosphatase 2 (EC 3.1.3.-) (Sphingosine-1- phosphatase 2) (SPPase2) (Spp2) (hSPP2). [Source:Uniprot/SWISSPROT;Acc:Q8IWX5]	1	0.363	0.0556139	0.500222	0.414566	0.496385	0.517114	0.438295	0	0	0	0	0	0	0	0	0	0	0	0	0	0	0	0	0	0	0.119801	0.1258	0.123148	0.120112	0.129147	0.124246	0.124044	0.124117	0.025	0.027	0.028
227666_at	Hs.591683	Serine/threonine-protein kinase DCLK2 (EC 2.7.11.1) (Doublecortin-like and CAM kinase-like 2) (Doublecortin-like kinase 2). [Source:Uniprot/SWISSPROT;Acc:Q8N568]	1	0.186304	0.0485474	0.146436	0.144913	0.145993	0.14278	0.146395	0	0	0	0	0	0	0	0	0	0	0	0	0	0	0	0	0	0	0.180543	0.187182	0.61029	0.177434	0.185225	0.193181	0.253375	0.186103	0.627	0.112	0.668
227756_at	Hs.709274	Protein FAM81A. [Source:Uniprot/SWISSPROT;Acc:Q8TBF8]	1	0.289	0.0360553	0.0162465	0.0160588	0.0161564	0.0162478	0.0159369	0	0	0	0	0	0	0	0	0	0	0	0	0	0	0	0	0	0	0.0115411	0.0121996	0.0123642	0.0120898	0.0121996	0.0124739	0.0116143	0.012163	0.208	0.21	0.392
227775_at	Hs.348342	bruno-like 6, RNA binding protein [Source:RefSeq_peptide;Acc:NP_443072]	1	0.338826	0.0870931	0.284468	0.282157	0.29304	0.285468	0.281877	0	0	0	0	0	0	0	0.396	0	0	0	0	0	0	0	0	0	0	0.347277	0.327779	0.339412	0.333504	0.329956	0.347789	0.33504	0.335498	0.092	0.216	0.203
228212_at	Hs.29742	thrombospondin, type I domain containing 3 isoform 2 [Source:RefSeq_peptide;Acc:NP_954874]	1	0.242382	0.0631134	0.154628	0.157528	0.157625	0.153278	0.476454	0	0	0	0	0	0	0	0	0	0	0	0	0	0	0	0	0	0	0.244175	0.236145	0.245857	0.249076	0.239401	0.244742	0.262831	0.237718	0.152	0.168	0.16
228399_at	Hs.123933	Protein odd-skipped-related 1. [Source:Uniprot/SWISSPROT;Acc:Q8TAX0]	1	0.372499	0.0796639	0.242929	0.245315	0.245723	0.245735	0.2668	0	0	0	0	0	0	0	0	0	0	0	0	0	0	0	0	0	0	0.39902	0.363354	0.394282	0.369975	0.367323	0.374895	0.350276	0.37334	0.307	0.11	0.115
228459_at	Hs.260855	Protein FAM84A (Protein NSE1). [Source:Uniprot/SWISSPROT;Acc:Q96KN4]	1	0.254539	0.0643224	0.25425	0.264684	0.253777	0.257112	0.297472	0	0	0	0.403	0	0.4	0	0	0	0	0	0.415	0.404	0	0	0	0	0	0.226909	0.206314	0.217745	0.215861	0.215111	0.237023	0.201778	0.363957	0.139	0.165	0.154
228943_at	Hs.585540	microtubule-associated protein 6 isoform 1 [Source:RefSeq_peptide;Acc:NP_149052]	1	0.352947	0.216218	0.357966	0.361134	0.365488	0.382193	0.35205	0	0	0	0	0.418	0	0	0	0	0	0	0	0	0	0.399	0.336	0	0.337	0.392636	0.350331	0.359897	0.353477	0.344167	0.354044	0.368548	0.351008	0.194	0.234	0.604
231331_at	Hs.143610	Forkhead box protein E1 (Thyroid transcription factor 2) (TTF-2) (Forkhead-related protein FKHL15). [Source:Uniprot/SWISSPROT;Acc:O00358]	1	0.348	0.170062	0.318866	0.318908	0.316604	0.312739	0.318122	0	0	0	0	0	0	0	0	0	0	0	0	0	0	0	0.347	0.351	0.348	0.146871	0.151242	0.154827	0.154333	0.150218	0.153967	0.141768	0.150419	0.105	0.122	0.115
231420_at	Hs.447948	26S proteasome non-ATPase regulatory subunit 8 (26S proteasome regulatory subunit S14) (p31). [Source:Uniprot/SWISSPROT;Acc:P48556]	1	0.13	0.0244746	0.0404029	0.0402507	0.0405799	0.0406104	0.0402934	0	0	0	0	0	0	0	0	0	0	0	0	0	0	0	0	0	0	0.0343856	0.036489	0.0375316	0.0350807	0.0358854	0.0375316	0.0361049	0.0366902	0.122	0.127	0.129
231565_at	Hs.527104	0	1	0.37	0.0920156	0.268994	0.271311	0.27089	0.268202	0.270775	0	0	0	0	0	0	0	0	0	0	0	0	0	0	0	0	0	0	0.259429	0.258624	0.270403	0.268994	0.260691	0.272652	0.249607	0.262264	0.453	0.224	0.228
231606_at	Hs.127383	Homeobox protein CDX-2 (Caudal-type homeobox protein 2) (CDX-3). [Source:Uniprot/SWISSPROT;Acc:Q99626]	1	0.0372328	0.00692741	0.0384071	0.039135	0.0382693	0.0383058	0.0376779	0	0	0	0	0	0	0	0	0	0	0	0	0	0	0	0	0	0	0.0162051	0.0170831	0.0175586	0.0168819	0.0182902	0.0178696	0.016955	0.017266	0.016	0.019	0.017
231706_s_at	Hs.369879	Homeobox even-skipped homolog protein 1 (EVX-1). [Source:Uniprot/SWISSPROT;Acc:P49640]	1	0.08	0.0175905	0.0251847	0.0252405	0.0253015	0.0252588	0.0253442	0	0	0	0	0	0	0	0	0	0	0	0	0	0	0	0	0	0	0.0466035	0.0413908	0.0417566	0.0420127	0.0408055	0.0421224	0.0411713	0.0402202	0.077	0.084	0.085
231752_at	Hs.248117	Neuropeptides B/W receptor type 1 (G-protein coupled receptor 7). [Source:Uniprot/SWISSPROT;Acc:P48145]	1	0.366	0.0892322	0.0691869	0.0690334	0.0696675	0.0700089	0.0696919	0	0	0	0	0	0	0	0	0	0	0	0	0	0	0	0	0	0	0.258386	0.158101	0.162655	0.159893	0.160021	0.159162	0.158119	0.162399	0.115	0.12	0.121
231778_at	Hs.134194	Homeobox protein DLX-3. [Source:Uniprot/SWISSPROT;Acc:O60479]	1	0.350477	0.0919645	0.458651	0.352538	0.354873	0.404921	0.35344	0	0	0	0	0	0	0	0	0	0	0	0	0.394	0	0	0	0	0.371	0.303307	0.312525	0.313586	0.302118	0.303856	0.31119	0.295296	0.309946	0.201	0.215	0.268
231805_at	Hs.248119	Prolactin-releasing peptide receptor (PrRP receptor) (PrRPR) (G- protein coupled receptor 10) (hGR3). [Source:Uniprot/SWISSPROT;Acc:P49683]	1	0.201235	0.0566874	0.200047	0.20043	0.202375	0.201516	0.202192	0	0	0	0	0	0	0	0	0	0	0	0	0	0	0	0	0	0	0.190566	0.189651	0.195815	0.197059	0.190804	0.194773	0.181933	0.190529	0.126	0.148	0.14
231977_at	Hs.530653	Glutamate receptor delta-1 subunit precursor (GluR delta-1). [Source:Uniprot/SWISSPROT;Acc:Q9ULK0]	1	0.270726	0.0726461	0.27076	0.268982	0.272067	0.268775	0.270823	0	0	0	0	0	0	0	0	0	0	0	0	0	0	0	0	0	0	0.236401	0.240974	0.244742	0.238761	0.2377	0.243681	0.239712	0.241303	0.483	0.18	0.172
232377_at	Hs.487564	Neurexophilin-1 precursor. [Source:Uniprot/SWISSPROT;Acc:P58417]	1	0.357909	0.1108	0.354739	0.369615	0.358726	0.353953	0.360976	0	0	0	0	0	0	0	0	0	0	0	0	0	0	0	0	0	0	0.332718	0.325219	0.334291	0.337235	0.324725	0.340674	0.335955	0.329462	0.296	0.335	0.328
232777_s_at	Hs.144734	Uncharacterized protein C6orf118. [Source:Uniprot/SWISSPROT;Acc:Q5T5N4]	1	0.395	0.142687	0.330596	0.208649	0.29571	0.207698	0.207564	0	0	0	0	0	0.433	0	0	0	0	0	0	0	0	0	0	0	0	0.251326	0.20207	0.205088	0.204613	0.201869	0.204997	0.189743	0.200187	0.346	0.38	0.372
234060_at	Hs.612921	0	1	0.353818	0.101186	0.347456	0.354672	0.351142	0.352337	0.351965	0	0	0	0	0	0	0	0	0	0	0	0	0	0	0	0	0	0	0.312489	0.275963	0.288272	0.288108	0.280408	0.292388	0.267019	0.287632	0.286	0.307	0.305
234127_at	Hs.677235	0	1	0.0721915	0.0200564	0.0638052	0.0644426	0.0646011	0.0636805	0.0641316	0	0	0	0	0	0	0	0	0	0	0	0	0	0	0	0	0	0	0.0545598	0.058858	0.060943	0.062955	0.0582361	0.0609065	0.0620039	0.0601566	0.063	0.053	0.054
234165_at	Hs.306831	Prostaglandin D2 receptor (Prostanoid DP receptor) (PGD receptor). [Source:Uniprot/SWISSPROT;Acc:Q13258]	1	0.32	0.0835833	0.261003	0.261751	0.262026	0.260069	0.262416	0	0	0	0	0	0	0	0	0	0	0	0	0	0	0	0	0	0	0.227402	0.222574	0.233767	0.233237	0.227384	0.236456	0.218623	0.226726	0.178	0.205	0.384
234513_at	Hs.302130	Elongation of very long chain fatty acids protein 3 (Cold-inducible glycoprotein of 30 kDa). [Source:Uniprot/SWISSPROT;Acc:Q9HB03]	1	0.034	0.00921845	0.0260485	0.0261611	0.0261916	0.0263013	0.0260087	0	0	0	0	0	0	0	0	0	0	0	0	0	0	0	0	0	0	0.0210155	0.0231006	0.0241431	0.0227165	0.0234847	0.024198	0.0241797	0.0244357	0.026	0.032	0.033
235935_at	Hs.445552	Tight junction-associated protein 1 (Tight junction protein 4) (Protein incorporated later into tight junctions). [Source:Uniprot/SWISSPROT;Acc:Q5JTD0]	1	0.372	0.196928	0.209579	0.209149	0.207393	0.202778	0.209246	0.376	0.375	0.442	0.376	0.374	0.378	0.377	0.372	0.373	0.369	0.373	0.376	0.372	0.443	0.37	0	0	0	0.311044	0.339137	0.348685	0.334364	0.337089	0.469748	0.36767	0.344771	0.126	0.157	0.151
235971_at	Hs.601963	TRAF-interacting protein with a forkhead-associated domain [Source:RefSeq_peptide;Acc:NP_443096]	1	0.254	0.0478805	0.0798018	0.0795686	0.0800198	0.0800441	0.0798612	0	0	0	0	0	0	0	0	0	0	0	0	0	0	0	0	0.399	0.465	0.0713319	0.072411	0.075374	0.076947	0.0730512	0.0756484	0.0730512	0.0729049	0.237	0.263	0.249
236013_at	Hs.437444	Voltage-dependent R-type calcium channel subunit alpha-1E (Voltage- gated calcium channel subunit alpha Cav2.3) (Calcium channel, L type, alpha-1 polypeptide, isoform 6) (Brain calcium channel II) (BII). [Source:Uniprot/SWISSPROT;Acc:Q15878]	1	0.238	0.0534052	0.153399	0.152461	0.1544	0.156662	0.610004	0	0	0	0	0	0	0	0	0	0	0	0	0	0	0	0	0	0	0.0867688	0.431265	0.090244	0.548963	0.673684	0.0914329	0.0949812	0.0864396	0.233	0.419	0.446
236218_at	Hs.405607	Phosphoethanolamine/phosphocholine phosphatase (EC 3.1.3.75). [Source:Uniprot/SWISSPROT;Acc:Q8TCT1]	1	0.1703	0.0436065	0.114868	0.116411	0.114308	0.11304	0.114972	0	0	0	0	0	0	0	0	0	0	0	0	0	0	0	0	0	0	0.156948	0.168801	0.172824	0.168709	0.168837	0.186396	0.170977	0.169477	0.097	0.114	0.117
236339_at	Hs.389027	Protein phosphatase 1L (EC 3.1.3.16) (Protein phosphatase 2C isoform epsilon) (PP2C-epsilon) (Protein phosphatase 1-like). [Source:Uniprot/SWISSPROT;Acc:Q5SGD2]	1	0.211	0.0598858	0.170501	0.17358	0.172977	0.17066	0.171526	0.402	0	0	0	0	0	0	0	0	0	0	0	0	0	0	0	0	0	0.16004	0.15779	0.165527	0.166258	0.160844	0.169752	0.156674	0.159911	0.194	0.232	0.211
236352_at	Hs.99324	Transcription cofactor vestigial-like protein 2 (Vgl-2) (Protein VITO1). [Source:Uniprot/SWISSPROT;Acc:Q8N8G2]	1	0.278018	0.0457378	0.275898	0.275237	0.275183	0.278682	0.273933	0	0	0	0	0	0	0	0	0	0	0	0	0	0	0	0	0	0.386	0.575411	0.124483	0.132165	0.149962	0.139774	0.132842	0.110382	0.132696	0.392	0.076	0.568
236538_at	Hs.32763	Glutamate receptor 2 precursor (GluR-2) (GluR-B) (GluR-K2) (Glutamate receptor ionotropic, AMPA 2) (AMPA-selective glutamate receptor 2). [Source:Uniprot/SWISSPROT;Acc:P42262]	1	0.386893	0.120724	0.377596	0.386759	0.381235	0.376876	0.381802	0	0	0	0	0	0	0	0	0	0	0	0	0	0	0	0	0	0	0.384333	0.377712	0.391466	0.393057	0.38318	0.400958	0.774445	0.389399	0.302	0.355	0.346
236681_at	Hs.152414	Homeobox protein Hox-D13 (Hox-4I). [Source:Uniprot/SWISSPROT;Acc:P35453]	1	0.364	0.149212	0.139701	0.139853	0.13978	0.140006	0.140414	0	0	0	0	0	0	0	0	0.421	0	0	0	0	0	0	0.339	0.344	0.34	0.227805	0.0382632	0.734371	0.227658	0.242547	0.242309	0.762209	0.782639	0.168	0.173	0.168
236711_at	Hs.415766	Zinc finger protein ZIC 4 (Zinc finger protein of the cerebellum 4). [Source:Uniprot/SWISSPROT;Acc:Q8N9L1]	1	0.29	0.0800109	0.24396	0.244644	0.243187	0.24087	0.24226	0	0	0	0	0	0	0	0	0	0	0	0	0	0	0	0	0	0	0.196163	0.199345	0.201211	0.19865	0.19609	0.20421	0.195084	0.196529	0.275	0.29	0.409
236726_at	Hs.509872	0	1	0.365	0.0777222	0.101383	0.102791	0.101962	0.100139	0.102626	0	0	0	0	0	0	0	0	0	0	0	0	0	0	0.374	0	0	0	0.150327	0.0944507	0.0957128	0.093646	0.0958774	0.0951824	0.0930973	0.0924022	0.067	0.083	0.082
236896_at	Hs.647962	Zinc finger protein ZIC 1 (Zinc finger protein of the cerebellum 1). [Source:Uniprot/SWISSPROT;Acc:Q15915]	1	0.36903	0.103632	0.36825	0.371932	0.368658	0.372846	0.368908	0	0	0	0	0	0	0	0	0	0	0	0	0	0	0	0	0	0	0.354794	0.354556	0.365238	0.366116	0.35558	0.377291	0.342558	0.36403	0.226	0.253	0.497
238061_at	Hs.33470	Leucine-rich repeat LGI family member 3 precursor (Leucine-rich glioma-inactivated protein 3) (LGI1-like protein 4). [Source:Uniprot/SWISSPROT;Acc:Q8N145]	1	0.353	0.143411	0.0691219	0.0692651	0.0703259	0.0683079	0.0691736	0	0	0	0	0	0	0	0	0	0.4	0	0	0	0	0	0.353	0.356	0.354	0.101236	0.090244	0.0892746	0.0902806	0.0868603	0.0880857	0.0924571	0.0855251	0.073	0.075	0.076
238262_at	Hs.511956	Speedy protein A (Speedy-1) (Spy1) (Rapid inducer of G2/M progression in oocytes A) (RINGO A) (hSpy/Ringo A). [Source:Uniprot/SWISSPROT;Acc:Q5MJ70]	1	0.162137	0.0468978	0.161384	0.163118	0.162186	0.158784	0.163265	0	0	0	0	0	0	0	0	0	0	0	0	0	0	0	0	0	0	0.157387	0.148681	0.158156	0.157863	0.15415	0.158558	0.149449	0.151791	0.111	0.125	0.126
238682_at	Hs.656757	Coiled-coil domain-containing protein 96. [Source:Uniprot/SWISSPROT;Acc:Q2M329]	1	0.185	0.026027	0.00932842	0.00937679	0.0091695	0.00943776	0.00940118	0	0	0	0	0	0	0	0	0	0	0	0	0	0	0	0	0	0	0.00837693	0.00887076	0.00923657	0.00877931	0.00892563	0.00919999	0.00925486	0.00894392	0.183	0.196	0.312
238839_at	Hs.445340	Homeobox protein OTX1 (Orthodenticle homolog 1). [Source:Uniprot/SWISSPROT;Acc:P32242]	1	0.369	0.129578	0.275306	0.263977	0.27161	0.480966	0.244199	0.384	0.372	0.447	0.43	0.409	0.375	0.428	0.368	0.369	0.367	0.371	0.374	0.369	0.368	0.366	0	0	0	0.0733621	0.0764349	0.0777518	0.0774408	0.0741669	0.077514	0.0772762	0.0755204	0.058	0.068	0.068
238877_at	Hs.661127	Eyes absent homolog 4 (EC 3.1.3.48). [Source:Uniprot/SWISSPROT;Acc:O95677]	1	0.397812	0.113432	0.41996	0.405385	0.400532	0.404537	0.401373	0	0	0	0	0	0	0	0	0	0	0	0	0	0	0	0	0	0	0.746845	0.417932	0.426418	0.417913	0.412792	0.845429	0.636445	0.92512	0.256	0.281	0.435
239997_at	Hs.587755	POU domain, class 4, transcription factor 1 (Brain-specific homeobox/POU domain protein 3A) (Brn-3A) (Oct-T1) (Homeobox/POU domain protein RDC-1). [Source:Uniprot/SWISSPROT;Acc:Q01851]	1	0.174	0.0157244	0.0149011	0.0148151	0.0150102	0.0147968	0.0146992	0	0	0	0	0	0	0	0	0	0	0	0	0	0	0	0	0	0	0.0136079	0.0139189	0.0141566	0.0136079	0.0140652	0.0140286	0.0141201	0.0142115	0.013	0.019	0.019
240218_at	Hs.397800	Down syndrome cell adhesion molecule precursor (CHD2). [Source:Uniprot/SWISSPROT;Acc:O60469]	1	0.399	0.105076	0.292557	0.294582	0.296436	0.291583	0.293156	0	0	0	0	0	0	0	0	0	0	0	0	0	0	0	0	0	0	0.292571	0.282383	0.294015	0.294143	0.285053	0.297454	0.289479	0.289626	0.387	0.412	0.404
240532_at	Hs.179080	Vesicular inhibitory amino acid transporter (GABA and glycine transporter) (Vesicular GABA transporter) (hVIAAT) (Solute carrier family 32 member 1). [Source:Uniprot/SWISSPROT;Acc:Q9H598]	1	0.346	0.0401189	0.137219	0.137335	0.137421	0.137811	0.1345	0	0	0	0	0	0	0	0	0	0	0	0	0.463	0.406	0	0	0.33	0	0.0381351	0.0375133	0.0365073	0.0390496	0.0396166	0.036928	0.0348795	0.0378425	0.046	0.055	0.464
240614_at	Hs.591041	Shaw-related voltage-gated potassium channel protein 2 isoform KV3.2c [Source:RefSeq_peptide;Acc:NP_715624]	1	0.182323	0.0569465	0.183402	0.182805	0.182805	0.17983	0.183561	0	0	0	0	0	0	0	0	0	0	0	0	0	0	0	0	0	0	0.174836	0.172879	0.177269	0.178348	0.173208	0.178787	0.171928	0.175842	0.149	0.187	0.181
240841_at	Hs.62813	insulinoma-associated protein IA-6 [Source:RefSeq_peptide;Acc:NP_115983]	1	0.353	0.0825684	0.226132	0.226305	0.225104	0.227341	0.223824	0	0	0	0	0	0	0	0	0	0	0	0	0	0	0.367	0	0	0	0.200626	0.211142	0.224092	0.221275	0.215971	0.223269	0.217892	0.217379	0.341	0.402	0.222
242303_at	Hs.435804	Pro-neuregulin-2, membrane-bound isoform precursor (Pro-NRG2) [Contains: Neuregulin-2 (NRG-2) (Neural- and thymus-derived activator for ERBB kinases) (NTAK) (Divergent of neuregulin-1) (DON-1)]. [Source:Uniprot/SWISSPROT;Acc:O14511]	1	0.376	0.104066	0.0941949	0.0930363	0.0930241	0.0936826	0.0926278	0	0	0	0	0	0	0	0	0	0	0.383	0	0	0	0	0	0	0	0.0305081	0.0308922	0.0324469	0.0327761	0.0319896	0.0327212	0.0303984	0.0324652	0.404	0.343	0.511
242524_at	Hs.126141	Cerebellin-4 precursor (Cerebellin-like glycoprotein 1). [Source:Uniprot/SWISSPROT;Acc:Q9NTU7]	1	0.394	0.138592	0.374983	0.38065	0.378675	0.373169	0.377346	0	0	0	0	0	0	0	0.392	0	0	0	0	0	0	0	0	0	0	0.377053	0.376267	0.386802	0.382851	0.376943	0.39677	0.368841	0.38137	0.321	0.281	0.279
243969_at	Hs.510281	Sodium/potassium/calcium exchanger 4 precursor (Na(+)/K(+)/Ca(2+)- exchange protein 4) (Solute carrier family 24 member 4). [Source:Uniprot/SWISSPROT;Acc:Q8NFF2]	1	0.11824	0.0365563	0.117126	0.118289	0.117216	0.11846	0.118277	0	0	0	0	0	0	0	0	0	0	0	0	0	0	0	0	0	0	0.106943	0.110199	0.111954	0.11265	0.109138	0.114149	0.10259	0.109467	0.343	0.411	0.121
1554012_at	Hs.444834	R-spondin-2 precursor (Roof plate-specific spondin-2) (hRspo2). [Source:Uniprot/SWISSPROT;Acc:Q6UXX9]	0.933333	0.402739	0.136036	0.466933	0.509645	0.408543	0.44947	0.405885	0	0	0	0	0	0	0	0	0	0	0	0	0	0	0	0	0	0	0.335114	0.311702	0.323316	0.329773	0.67063	0.322347	0.309343	0.31525	0.235	0.435	0.524
1554559_at	Hs.232213	Probable G-protein coupled receptor 62 (hGPCR8). [Source:Uniprot/SWISSPROT;Acc:Q9BZJ7]	0.933333	0.441	0.0859593	0.116768	0.116734	0.117557	0.116972	0.116838	0	0	0	0	0	0	0	0	0	0	0	0	0	0	0	0	0	0	0.517833	0.15362	0.153931	0.143834	0.150382	0.153638	0.148974	0.15329	0.054	0.062	0.059
1555958_at	Hs.500736	Cartilage acidic protein 1 precursor (68 kDa chondrocyte-expressed protein) (CEP-68) (ASPIC). [Source:Uniprot/SWISSPROT;Acc:Q9NQ79]	0.933333	0.403	0.0274394	0.000451159	0.000664545	0.000676738	0.000670642	0.000670642	0	0	0	0	0	0	0	0	0	0	0	0	0	0	0	0	0	0	0.00413359	0.00290815	0.00292644	0.00309105	0.00287157	0.0029996	0.00285328	0.00279841	0.002	0.465	0.002
1562403_a_at	Hs.337696	Sodium/calcium exchanger 3 precursor (Na(+)/Ca(2+)-exchange protein 3). [Source:Uniprot/SWISSPROT;Acc:P57103]	0.933333	0.449	0.111723	0.333741	0.330181	0.334144	0.328291	0.355824	0	0	0	0	0	0	0	0	0.43	0	0	0.385	0	0	0	0	0	0	0.197498	0.194242	0.205527	0.211472	0.271518	0.203662	0.184329	0.203168	0.331	0.252	0.246
203477_at	Hs.409034	Collagen alpha-1(XV) chain precursor [Contains: Endostatin (Endostatin-XV) (Restin) (Related to endostatin)]. [Source:Uniprot/SWISSPROT;Acc:P39059]	0.933333	0.439	0.0876789	0.189873	0.191011	0.190078	0.188932	0.548951	0	0	0	0	0	0	0	0	0	0	0	0	0	0	0	0	0	0	0.441453	0.29932	0.300893	0.626404	0.309398	0.327743	0.280206	0.29899	0.471	0.119	0.52
204591_at	Hs.148909	Neural cell adhesion molecule L1-like protein precursor (Close homolog of L1). [Source:Uniprot/SWISSPROT;Acc:O00533]	0.933333	0.404	0.17747	0.388008	0.388747	0.432015	0.385351	0.387405	0	0	0	0	0	0	0	0	0	0	0	0	0	0	0	0	0	0	0.420072	0.372462	0.397044	0.389253	0.384826	0.620313	0.383253	0.391429	0.335	0.365	0.604
205225_at	Hs.208124	Estrogen receptor (ER) (Estradiol receptor) (ER-alpha). [Source:Uniprot/SWISSPROT;Acc:P03372]	0.933333	0.426	0.0526243	0.0829641	0.0829889	0.0830011	0.082806	0.0838241	0	0	0	0	0	0	0	0	0	0	0	0	0	0	0	0	0	0	0.0568277	0.0552731	0.0579983	0.0592421	0.0569009	0.0575959	0.0542671	0.0556572	0.455	0.19	0.493
205648_at	Hs.567356	Protein Wnt-2 precursor (IRP protein) (Int-1-related protein). [Source:Uniprot/SWISSPROT;Acc:P09544]	0.933333	0.475	0.071215	0.188758	0.186871	0.188975	0.188359	0.186798	0	0	0	0	0	0	0	0	0	0	0	0	0	0	0	0	0	0	0.180342	0.176556	0.196163	0.183872	0.17886	0.616161	0.163515	0.195541	0.047	0.058	0.051
205914_s_at	Hs.558334	Glutamate [NMDA] receptor subunit zeta-1 precursor (N-methyl-D- aspartate receptor subunit NR1). [Source:Uniprot/SWISSPROT;Acc:Q05586]	0.933333	0.402	0.0898072	0.123956	0.124239	0.124447	0.123782	0.124794	0	0	0	0	0	0	0	0	0	0	0	0	0	0	0	0	0	0	0.127538	0.121447	0.130318	0.130848	0.126111	0.130391	0.120094	0.124977	0.08	0.095	0.091
205952_at	Hs.645288	Potassium channel subfamily K member 3 (Acid-sensitive potassium channel protein TASK-1) (TWIK-related acid-sensitive K(+) channel 1) (Two pore potassium channel KT3.1). [Source:Uniprot/SWISSPROT;Acc:O14649]	0.933333	0.488	0.100035	0.234499	0.231006	0.231579	0.232005	0.229957	0	0	0	0	0	0	0	0	0	0	0	0	0	0	0	0	0	0.348	0.216026	0.217215	0.298588	0.223305	0.219812	0.224878	0.214343	0.219903	0.529	0.187	0.199
206191_at	Hs.441145	Ectonucleoside triphosphate diphosphohydrolase 3 (EC 3.6.1.5) (NTPDase 3) (Ecto-ATP diphosphohydrolase) (ATPDase) (Ecto-apyrase) (CD39 antigen-like 3) (HB6). [Source:Uniprot/SWISSPROT;Acc:O75355]	0.933333	0.415	0.100051	0.0684959	0.0686249	0.0693261	0.0706247	0.0689786	0	0	0.415	0	0	0	0	0	0	0	0	0	0	0	0	0	0	0	0.0905366	0.0862384	0.0899331	0.087976	0.0879211	0.0875919	0.0855434	0.0862201	0.061	0.059	0.135
206230_at	Hs.443727	LIM/homeobox protein Lhx1 (LIM homeobox protein 1) (Homeobox protein Lim-1). [Source:Uniprot/SWISSPROT;Acc:P48742]	0.933333	0.486136	0.108661	0.41181	0.504487	0.473882	0.455829	0.525783	0	0	0	0	0	0	0	0	0	0	0	0	0	0	0	0	0	0	0.58141	0.772506	0.343783	0.839796	0.793961	0.343326	0.343289	0.343125	0.216	0.238	0.236
206372_at	Hs.35937	Myogenic factor 6 (Myf-6). [Source:Uniprot/SWISSPROT;Acc:P23409]	0.933333	0.513	0.105279	0.204888	0.200918	0.207045	0.205363	0.201077	0	0	0	0	0	0	0	0	0	0	0	0	0	0	0	0.336	0	0	0.321359	0.369207	0.355105	0.367103	0.349453	0.350971	0.342686	0.355087	0.324	0.152	0.153
206404_at	Hs.111	Glia-activating factor precursor (GAF) (Fibroblast growth factor 9) (FGF-9) (HBGF-9). [Source:Uniprot/SWISSPROT;Acc:P31371]	0.933333	0.423	0.0850225	0.580367	0.225519	0.373694	0.221696	0.215069	0	0	0	0	0	0	0	0	0	0	0	0	0	0	0	0	0	0	0.0306727	0.0245455	0.0282401	0.0288254	0.0778066	0.0289351	0.0253868	0.0262282	0.561	0.217	0.228
206430_at	Hs.1545	Homeobox protein CDX-1 (Caudal-type homeobox protein 1). [Source:Uniprot/SWISSPROT;Acc:P47902]	0.933333	0.578264	0.298532	0.57539	0.57802	0.576447	0.575642	0.577307	0.379	0.378	0.379	0.38	0.377	0.382	0.381	0.377	0.392	0.372	0.377	0.379	0.376	0.375	0.374	0.392	0.393	0.392	0.182299	0.212935	0.205344	0.200479	0.203589	0.201375	0.19106	0.252076	0.037	0.042	0.041
206732_at	Hs.101745	SLIT and NTRK-like protein 3 precursor. [Source:Uniprot/SWISSPROT;Acc:O94933]	0.933333	0.438	0.058838	0.0590292	0.0588092	0.0592908	0.0577362	0.0580288	0	0	0	0	0	0	0	0	0	0	0	0	0	0	0	0	0	0	0.0522918	0.0515236	0.0538281	0.0540659	0.0522186	0.0541574	0.0509566	0.0514138	0.278	0.302	0.355
207257_at	Hs.2303	Erythropoietin precursor (Epoetin). [Source:Uniprot/SWISSPROT;Acc:P01588]	0.933333	0.444	0.161728	0.292813	0.298673	0.294436	0.29204	0.296405	0	0	0	0	0	0	0	0	0	0	0	0.428	0	0	0	0	0	0	0.292205	0.27236	0.284395	0.283297	0.275469	0.287102	0.273311	0.276054	0.312	0.379	0.428
207504_at	Hs.37014	Carbonic anhydrase 7 (EC 4.2.1.1) (Carbonic anhydrase VII) (Carbonate dehydratase VII) (CA-VII). [Source:Uniprot/SWISSPROT;Acc:P43166]	0.933333	0.426	0.0428106	0.0304566	0.0309958	0.0313434	0.0310507	0.0309288	0.389	0	0	0	0	0	0	0	0	0	0	0	0	0	0	0	0	0	0.0267037	0.0295753	0.0288986	0.028295	0.0289534	0.0288254	0.0302886	0.0281487	0.152	0.156	0.157
207586_at	Hs.164537	Sonic hedgehog protein precursor (SHH) (HHG-1) [Contains: Sonic hedgehog protein N-product; Sonic hedgehog protein C-product]. [Source:Uniprot/SWISSPROT;Acc:Q15465]	0.933333	0.417	0.0822891	0.221445	0.219025	0.221354	0.223299	0.221044	0	0	0	0	0	0	0	0	0	0	0	0	0	0	0	0	0	0	0.102334	0.1166	0.112887	0.118063	0.113491	0.115521	0.100852	0.116417	0.172	0.17	0.173
207725_at	Hs.266	POU domain, class 4, transcription factor 2 (Brain-specific homeobox/POU domain protein 3B) (Brn-3B). [Source:Uniprot/SWISSPROT;Acc:Q12837]	0.933333	0.439	0.0430677	0.0550504	0.0492678	0.049219	0.0489386	0.0493166	0	0	0	0	0	0	0	0	0	0	0	0	0	0	0	0	0	0.379	0.029996	0.0302886	0.0317518	0.0320445	0.0315141	0.0323188	0.0316055	0.0309288	0.389	0.101	0.438
208060_at	Hs.113253	Paired box protein Pax-7 (HUP1). [Source:Uniprot/SWISSPROT;Acc:P23759]	0.933333	0.506505	0.190534	0.518342	0.508054	0.509291	0.509078	0.507395	0.387	0.384	0.387	0.388	0.383	0.389	0.389	0.385	0.385	0.38	0.385	0.387	0.384	0.383	0.382	0	0	0	0.190182	0.212404	0.2086	0.202985	0.205838	0.211984	0.215166	0.208253	0.026	0.024	0.023
210239_at	Hs.435730	Iroquois-class homeodomain protein IRX-5 (Iroquois homeobox protein 5) (Homeodomain protein IRXB2) (IRX-2A). [Source:Uniprot/SWISSPROT;Acc:P78411]	0.933333	0.423937	0.19069	0.703319	0.683512	0.719568	0.742522	0.702144	0	0	0	0	0	0	0	0	0.373	0	0	0	0	0	0	0.394	0.395	0.395	0.165014	0.437832	0.136719	0.20421	0.185975	0.140048	0.194389	0.188005	0.098	0.111	0.122
210246_s_at	Hs.54470	ATP-binding cassette transporter sub-family C member 8 (Sulfonylurea receptor 1). [Source:Uniprot/SWISSPROT;Acc:Q09428]	0.933333	0.473	0.23278	0.324256	0.320518	0.324036	0.320433	0.321896	0.405	0.403	0.405	0.407	0.402	0.408	0.407	0.404	0.404	0.446	0.403	0.405	0.402	0.4	0.401	0	0	0	0.294729	0.321323	0.327779	0.313769	0.316695	0.326078	0.480923	0.321762	0.059	0.086	0.073
210938_at	Hs.32938	Pancreas/duodenum homeobox protein 1 (PDX-1) (Insulin promoter factor 1) (IPF-1) (Islet/duodenum homeobox-1) (IDX-1) (Somatostatin- transactivating factor 1) (STF-1) (Insulin upstream factor 1) (IUF-1) (Glucose-sensitive factor) (GSF). [Source:Uniprot/SWISSPROT;Acc:P52945]	0.933333	0.417	0.042844	0.0466279	0.046256	0.0488593	0.0464755	0.0458048	0	0	0	0	0	0	0	0	0	0	0	0.407	0	0	0	0	0	0.401	0.0369463	0.0404214	0.0392508	0.0385558	0.0400922	0.0401471	0.0399824	0.0409701	0.028	0.029	0.029
211049_at	Hs.168586	T-cell leukemia homeobox protein 2 (Homeobox protein Hox-11L1) (Neural crest homeobox protein). [Source:Uniprot/SWISSPROT;Acc:O43763]	0.933333	0.412	0.250166	0.292043	0.298106	0.292046	0.291119	0.29329	0	0	0	0	0	0	0	0	0.417	0	0	0	0.382	0	0	0.366	0.369	0.362	0.284541	0.299301	0.293924	0.294034	0.284962	0.291437	0.290321	0.289699	0.311	0.275	0.269
211116_at	Hs.250083	Sodium/hydrogen exchanger 2 (Na(+)/H(+) exchanger 2) (NHE-2) (Solute carrier family 9 member 2). [Source:Uniprot/SWISSPROT;Acc:Q9UBY0]	0.933333	0.438	0.0797705	0.209571	0.210917	0.210264	0.207045	0.223013	0	0	0	0	0	0	0	0	0	0.426	0	0	0	0	0	0	0	0	0.200132	0.196638	0.208435	0.206277	0.20154	0.700918	0.568735	0.200369	0.132	0.154	0.153
211817_s_at	Hs.632109	G protein-activated inward rectifier potassium channel 4 (GIRK4) (Potassium channel, inwardly rectifying subfamily J member 5) (Inward rectifier K(+) channel Kir3.4) (Heart KATP channel) (KATP-1) (Cardiac inward rectifier) (CIR). [Source:Uniprot/SWISSPROT;Acc:P48544]	0.933333	0.401964	0.0752603	0.17922	0.181268	0.177379	0.176915	0.177562	0	0.468	0	0	0	0	0.44	0	0	0.377	0	0	0	0	0	0.368	0	0	0.397977	0.400812	0.403172	0.502616	0.433625	0.40083	0.402513	0.398709	0.075	0.076	0.074
214788_x_at	Hs.591044	Dendrin. [Source:Uniprot/SWISSPROT;Acc:O94850]	0.933333	0.408	0.0890449	0.185477	0.182902	0.184317	0.182555	0.182945	0	0	0	0	0	0	0	0	0	0	0	0	0	0	0	0	0	0	0.168672	0.176958	0.177434	0.171361	0.172184	0.177763	0.19384	0.340162	0.385	0.411	0.447
214951_at	Hs.159481	solute carrier family 26, member 10 [Source:RefSeq_peptide;Acc:NP_597996]	0.933333	0.528	0.0691547	0.183577	0.19106	0.193401	0.18745	0.22083	0	0	0	0	0	0	0	0	0	0	0	0	0	0	0	0	0	0	0.174727	0.1703	0.123459	0.120551	0.120222	0.123715	0.128288	0.124008	0.089	0.099	0.096
215517_at	Hs.256587	Pygopus homolog 1. [Source:Uniprot/SWISSPROT;Acc:Q9Y3Y4]	0.933333	0.452	0.0716688	0.372676	0.321396	0.327438	0.324383	0.321829	0	0	0	0	0	0	0	0	0	0	0	0	0	0	0	0	0	0	0.143834	0.146779	0.153089	0.148535	0.151974	0.479277	0.161027	0.150035	0.479	0.101	0.478
215767_at	Hs.159528	Zinc finger protein 804A. [Source:Uniprot/SWISSPROT;Acc:Q7Z570]	0.933333	0.471516	0.114311	0.477002	0.503152	0.475747	0.480344	0.47918	0	0	0	0	0	0	0	0	0	0	0	0	0	0	0	0	0	0	0.412609	0.549713	0.389326	0.394356	0.382302	0.389436	0.361214	0.386436	0.24	0.252	0.25
217641_at	Hs.647573	Probable G-protein coupled receptor 135. [Source:Uniprot/SWISSPROT;Acc:Q8IZ08]	0.933333	0.435594	0.0838811	0.436105	0.435448	0.44255	0.43179	0.435966	0	0	0	0	0	0	0	0	0	0	0	0	0	0	0	0	0	0	0.259813	0.26177	0.274372	0.271079	0.265611	0.280133	0.253064	0.268135	0.153	0.158	0.149
219140_s_at	Hs.50223	Plasma retinol-binding protein precursor (PRBP) (RBP) [Contains: Plasma retinol-binding protein(1-182); Plasma retinol-binding protein(1-181); Plasma retinol-binding protein(1-179); Plasma retinol- binding protein(1-176)]. [Source:Uniprot/SWISSPROT;Acc:P02753]	0.933333	0.616241	0.371495	0.77055	0.756636	0.768123	0.781334	0.774622	0	0.373	0.375	0.374	0.458	0.376	0.375	0.37	0	0.368	0.372	0.375	0.37	0.369	0.367	0.362	0.365	0.441	0.364506	0.396752	0.399349	0.388484	0.38971	0.397264	0.397995	0.395453	0.248	0.258	0.256
219701_at	Hs.659839	Tropomodulin-2 (Neuronal tropomodulin) (N-Tmod). [Source:Uniprot/SWISSPROT;Acc:Q9NZR1]	0.933333	0.461	0.127811	0.38425	0.388058	0.390826	0.384491	0.386454	0	0	0	0	0	0	0	0	0	0	0	0.442	0	0	0	0	0	0	0.389271	0.387881	0.397392	0.399312	0.388228	0.402403	0.369152	0.38982	0.268	0.328	0.32
221086_s_at	Hs.241523	FEZ family zinc finger 2 [Source:RefSeq_peptide;Acc:NP_060478]	0.933333	0.423	0.114493	0.252776	0.320994	0.261172	0.574466	0.252356	0	0	0	0	0	0	0	0	0	0	0	0	0	0	0	0	0	0	0.196748	0.192413	0.202857	0.201321	0.19662	0.202235	0.186707	0.197425	0.137	0.155	0.641
221384_at	Hs.249211	Mitochondrial brown fat uncoupling protein 1 (UCP 1) (Thermogenin). [Source:Uniprot/SWISSPROT;Acc:P25874]	0.933333	0.47	0.0650832	0.146101	0.145487	0.144487	0.146938	0.145694	0	0	0	0	0	0	0	0	0	0	0	0	0	0	0	0	0	0	0.135073	0.138786	0.140268	0.140524	0.136006	0.140213	0.139353	0.137908	0.426	0.081	0.083
223673_at	Hs.388827	regulatory factor X4 isoform c [Source:RefSeq_peptide;Acc:NP_998759]	0.933333	0.557	0.103944	0.769449	0.658168	0.610723	0.612521	0.281663	0	0	0	0	0	0	0	0	0	0	0	0	0	0	0	0	0	0	0.252862	0.255441	0.261056	0.259081	0.253557	0.26391	0.927607	0.703296	0.553	0.204	0.798
229917_at	Hs.632854	Centaurin-gamma 1 (ARF-GAP with GTP-binding protein-like, ankyrin repeat and pleckstrin homology domains 2) (AGAP-2) (Phosphatidylinositol-3-kinase enhancer) (PIKE) (GTP-binding and GTPase-activating protein 2) (GGAP2). [Source:Uniprot/SWISSPROT;Acc:Q99490]	0.933333	0.436	0.0660777	0.0777492	0.0776908	0.0777213	0.077136	0.077703	0	0	0	0	0	0	0	0	0	0	0	0	0	0	0	0	0	0	0.0694297	0.0703076	0.0738742	0.0738011	0.0716428	0.0739657	0.0699053	0.0725208	0.307	0.336	0.339
230237_at	Hs.531719	Pituitary adenylate cyclase-activating polypeptide precursor (PACAP) [Contains: PACAP-related peptide (PRP-48); Pituitary adenylate cyclase-activating polypeptide 27 (PACAP-27) (PACAP27); Pituitary adenylate cyclase-activating polypeptide 38 (PACAP-38) (P [Source:Uniprot/SWISSPROT;Acc:P18509]	0.933333	0.485	0.0781353	0.193206	0.190694	0.190261	0.193017	0.189938	0	0	0	0	0	0	0	0	0	0	0	0	0	0	0	0	0	0	0.194956	0.183012	0.185189	0.185865	0.179628	0.184567	0.182427	0.181732	0.155	0.142	0.67
230849_at	Hs.416139	Potassium voltage-gated channel subfamily A member 1 (Voltage-gated potassium channel subunit Kv1.1) (HUKI) (HBK1). [Source:Uniprot/SWISSPROT;Acc:Q09470]	0.933333	0.511	0.173358	0.686557	0.583727	0.622288	0.48449	0.299746	0	0.401	0	0	0	0	0	0	0	0.442	0.444	0	0.446	0.501	0	0.493	0.547	0.422	0.0192413	0.0192413	0.0199181	0.0192962	0.0192047	0.0199729	0.019095	0.0199912	0.048	0.488	0.556
231762_at	Hs.664499	Fibroblast growth factor 10 precursor (FGF-10) (Keratinocyte growth factor 2). [Source:Uniprot/SWISSPROT;Acc:O15520]	0.933333	0.402568	0.105119	0.345814	0.349496	0.345002	0.345198	0.354142	0	0	0	0	0	0	0	0	0	0	0	0	0	0	0	0	0	0	0.643578	0.419633	0.398818	0.416267	0.622343	0.409738	0.416725	0.411878	0.221	0.232	0.23
231936_at	Hs.658823	Homeobox protein Hox-C9 (Hox-3B). [Source:Uniprot/SWISSPROT;Acc:P31274]	0.933333	0.403	0.0505818	0.0467377	0.0468169	0.0471217	0.0465913	0.0465364	0	0	0	0	0	0	0	0	0	0	0	0	0	0	0	0	0	0	0.0339101	0.0408604	0.60387	0.0384095	0.0404763	0.585653	0.0424516	0.0424333	0.506	0.25	0.471
233171_at	Hs.654783	Glutamate [NMDA] receptor subunit 3A precursor (N-methyl-D-aspartate receptor subtype NR3A) (NMDAR-L). [Source:Uniprot/SWISSPROT;Acc:Q8TCU5]	0.933333	0.468	0.121645	0.325674	0.326542	0.328017	0.3257	0.330639	0	0.411	0	0	0	0	0	0	0	0	0	0	0	0	0	0	0	0	0.313348	0.319366	0.330998	0.327102	0.320884	0.329041	0.315927	0.32242	0.181	0.212	0.201
234039_at	Hs.158728	tetratricopeptide repeat, ankyrin repeat and coiled-coil containing 1 [Source:RefSeq_peptide;Acc:NP_203752]	0.933333	0.444	0.081329	0.123647	0.124617	0.124544	0.125459	0.125111	0	0	0	0	0	0	0	0	0	0	0	0	0	0	0	0	0	0	0.132275	0.131342	0.44213	0.129129	0.134927	0.138896	0.592549	0.167356	0.366	0.389	0.007
235318_at	Hs.591133	Fibrillin-1 precursor. [Source:Uniprot/SWISSPROT;Acc:P35555]	0.933333	0.452	0.163384	0.165843	0.167679	0.166124	0.16449	0.168721	0	0	0	0	0	0	0	0	0.423	0	0	0	0	0	0	0.331	0.334	0.331	0.193803	0.0796539	0.742455	0.127391	0.476954	0.600066	0.623166	0.476918	0.611	0.491	0.633
238605_at	Hs.514795	Nucleolar protein 4 (Nucleolar-localized protein). [Source:Uniprot/SWISSPROT;Acc:O94818]	0.933333	0.400556	0.169436	0.397968	0.396825	0.398898	0.397258	0.397886	0	0	0	0	0	0	0	0	0	0	0	0	0	0	0	0	0	0	0.399971	0.395581	0.402367	0.400739	0.393277	0.40875	0.39324	0.394886	0.286	0.305	0.472
240228_at	Hs.91381	CUB and sushi domain-containing protein 3 precursor (CUB and sushi multiple domains protein 3). [Source:Uniprot/SWISSPROT;Acc:Q7Z407]	0.933333	0.427	0.120273	0.341152	0.345801	0.344539	0.341527	0.344417	0	0	0	0	0	0	0	0	0	0	0	0	0	0	0	0	0	0	0.363317	0.342832	0.340747	0.346636	0.336174	0.351721	0.320939	0.340857	0.446	0.441	0.404
